# Supplementary material for: Systems Toxicology Approach for Assessing Developmental Neurotoxicity in Larval Zebrafish
Source: Front Genet. 2021 Jun 15;12:652632. doi: 10.3389/fgene.2021.652632 (PMC8239408; doi:10.3389/fgene.2021.652632)
Supplement: Supplementary file 2 [file Table_1.XLSX]

## Sheet: Sheet1
edge source	edge relationship	edge target	annotation: Anatomy	annotation: Cell	annotation: CellLine	annotation: Confidence	annotation: Disease	annotation: Eco	annotation: Evidence	annotation: MeSHAnatomy	annotation: MeSHDisease	annotation: SpeciesNames	citation comment	citation date	citation name	citation reference	citation type	edge	network	network_name	statement
composite(p(ZFIN:eng2a),p(ZFIN:eng2b))	increases	r(ZFIN:pax2a)						morpholino experiment	A single knock-down of eng2 or eng3 had no effect (not shown) In contrast, co-injection of both morpholinos causes a reduction of pax2.1 expression at the MHB from the 12-somite stage onwards (Fig. 7A,B).	Brain		Danio rerio	A novel positive transcriptional feedback loop in midbrain-hindbrain boundary development is revealed through analysis of the zebrafish pax2.1 promoter in transgenic lines.	2002-07-01T00:00:00.000+02:00	Development (Cambridge, England); Vol. 129; Iss. 13	12070097	PUBMED	903	62	improt table_2	composite(p(ZFIN:eng2a),p(ZFIN:eng2b)) -> r(ZFIN:pax2a)
a(CHEBI:rotenone)	increases	r(ZFIN:park2)						quantitative polymerase chain reaction	In comparison to non-treated control cells we observed a twofold increase in parkin mRNA levels in Pac2 cells exposed to rotenone (Fig. 5A).			Danio rerio	Parkin is protective against proteotoxic stress in a transgenic zebrafish model.	2010-07-30T00:00:00.000+02:00	PloS one; Vol. 5; Iss. 7	20689587	PUBMED	902	62	improt table_2	a(CHEBI:rotenone) -> r(ZFIN:park2)
a(CHEMBLID:CHEMBL374400)	increases	r(ZFIN:rho)						quantitative polymerase chain reaction	Significant upregulation of rhodopsin (zfrho), to the extent of 1.7- and 2.1-fold, was observed in the larvae exposed to 3.58 and 31.0 ug/L DE-71, respectively (Figure 1) [] Western blotting showed that DE-71 exposure upregulated rhodopsin protein expression [] The percentage of larvae that migrated to the illuminated chamber from the dark chamber significantly increased with exposure to DE-17.	Eye		Danio rerio	Acute exposure to DE-71 causes alterations in visual behavior in zebrafish larvae.	2013-06-01T00:00:00.000+02:00	Environmental toxicology and chemistry; Vol. 32; Iss. 6	23400899	PUBMED	901	62	improt table_2	a(CHEMBLID:CHEMBL374400) -> r(ZFIN:rho)
a(CHEMBLID:CHEMBL374400)	increases	r(ZFIN:opn1mw1)						quantitative polymerase chain reaction	Transcription of green opsin (zfgr1) was also significantly upregulated by 1.6- and 1.8-fold on exposure of the larvae to 3.58 and 31.0 ug/L DE-71, respectively (Figure 1) [] The percentage of larvae that migrated to the illuminated chamber from the dark chamber significantly increased with exposure to DE-17.	Eye		Danio rerio	Acute exposure to DE-71 causes alterations in visual behavior in zebrafish larvae.	2013-06-01T00:00:00.000+02:00	Environmental toxicology and chemistry; Vol. 32; Iss. 6	23400899	PUBMED	900	62	improt table_2	a(CHEMBLID:CHEMBL374400) -> r(ZFIN:opn1mw1)
a(CHEBI:pentetrazol)	increases	r(ZFIN:ptgs1)						quantitative polymerase chain reaction	Our results showed an inducible expression of cox1 after 60 min of PTZ exposure.			Danio rerio	Cyclooxygenase-1 as a Potential Therapeutic Target for Seizure Suppression: Evidences from Zebrafish Pentylenetetrazole-Seizure Model.	2016-01-01T00:00:00.000+01:00	Frontiers in neurology; Vol. 7; Iss.	27895618	PUBMED	897	62	improt table_2	a(CHEBI:pentetrazol) -> r(ZFIN:ptgs1)
a(CHEBI:pentetrazol)	increases	r(ZFIN:fosab)						in situ hybridization	After a 1 h treatment with 15 mM PTZ, zebrafish (n=20) displayed a substantial induction of c-fos mRNA, particularly in the optic tectum and cerebellum (Fig. 5C).	Cerebellum		Danio rerio	Pentylenetetrazole induced changes in zebrafish behavior, neural activity and c-fos expression.	2005-01-01T00:00:00.000+01:00	Neuroscience; Vol. 131; Iss. 3	15730879	PUBMED	896	62	improt table_2	a(CHEBI:pentetrazol) -> r(ZFIN:fosab)
a(CHEBI:ethanol)	decreases	r(ZFIN:shha)						in situ hybridization	Consistent with ethanol and agrin or Shh MO treatment reducing Fgf19 expression, we find that combining a subthreshold dose of ethanol with low doses of MO produces diminished Fgf19 mRNA expression in 1 dpf zebrafish embryos (Figure 7).	Brain		Danio rerio	Forebrain and hindbrain development in zebrafish is sensitive to ethanol exposure involving agrin, Fgf, and sonic hedgehog function.	2013-01-01T00:00:00.000+01:00	Birth defects research. Part A, Clinical and molecular teratology; Vol. 97; Iss. 1	23184466	PUBMED	892	62	improt table_2	a(CHEBI:ethanol) -| r(ZFIN:shha)
a(CHEBI:ethanol)	decreases	r(ZFIN:shha)						in situ hybridization	We are able to rescue the ethanol- and MO-mediated decrease in Fgf19 gene expression by overexpression of Shh mRNA (Figure 7 D, H).	Brain		Danio rerio	Forebrain and hindbrain development in zebrafish is sensitive to ethanol exposure involving agrin, Fgf, and sonic hedgehog function.	2013-01-01T00:00:00.000+01:00	Birth defects research. Part A, Clinical and molecular teratology; Vol. 97; Iss. 1	23184466	PUBMED	892	62	improt table_2	a(CHEBI:ethanol) -| r(ZFIN:shha)
a(CHEBI:ethanol)	increases	path(MESHD:Microcephaly)				very high		in situ hybridization	As shown in Figure 13, exposure to 2% ethanol or treatment with agrin or Shh MO results in a significant decrease in brain volume.	Brain		Danio rerio	Forebrain and hindbrain development in zebrafish is sensitive to ethanol exposure involving agrin, Fgf, and sonic hedgehog function.	2013-01-01T00:00:00.000+01:00	Birth defects research. Part A, Clinical and molecular teratology; Vol. 97; Iss. 1	23184466	PUBMED	891	62	improt table_2	a(CHEBI:ethanol) -> path(MESHD:Microcephaly)
r(ZFIN:wnt1)	translatedTo	p(ZFIN:wnt1)						quantitative polymerase chain reaction	assumption				The role of gastrulation brain homeobox 2 (gbx2) in the development of the ventral telencephalon in zebrafish embryos.	2018-01-01T00:00:00.000+01:00	Differentiation; research in biological diversity; Vol. 99; Iss.	29289755	PUBMED	890	62	improt table_2	r(ZFIN:wnt1) >> p(ZFIN:wnt1)
r(ZFIN:tlx2)	translatedTo	p(ZFIN:tlx2)	otic placode					transgenic organism	assumption			Danio rerio	Fgf-signaling-dependent Sox9a and Atoh1a regulate otic neural development in zebrafish.	2015-01-07T00:00:00.000+01:00	The Journal of neuroscience : the official journal of the Society for Neuroscience; Vol. 35; Iss. 1	25568117	PUBMED	889	62	improt table_2	r(ZFIN:tlx2) >> p(ZFIN:tlx2)
r(ZFIN:tigarb)	translatedTo	p(ZFIN:tigarb)						quantitative mass spectrometry	We performed deep sequencing of the transcripts and found that the expressed proteome and transcriptome displayed a moderate correlation for the majority of cellular processes. Supplementary Table S7. Mapping of quantified proteins with corresponding transcripts				Functional mapping of the zebrafish early embryo proteome and transcriptome.	2014-12-05T00:00:00.000+01:00	J Proteome Res; Vol. 12.	25230361	PUBMED	888	62	improt table_2	r(ZFIN:tigarb) >> p(ZFIN:tigarb)
r(ZFIN:th2)	translatedTo	p(ZFIN:th2)							assumption	Hypothalamus		Danio rerio	MANF regulates dopaminergic neuron development in larval zebrafish.	2012-10-15T00:00:00.000+02:00	Developmental biology; Vol. 370; Iss. 2	22898306	PUBMED	887	62	improt table_2	r(ZFIN:th2) >> p(ZFIN:th2)
r(ZFIN:th)	translatedTo	p(ZFIN:th)							assumption	Hypothalamus		Danio rerio	MANF regulates dopaminergic neuron development in larval zebrafish.	2012-10-15T00:00:00.000+02:00	Developmental biology; Vol. 370; Iss. 2	22898306	PUBMED	886	62	improt table_2	r(ZFIN:th) >> p(ZFIN:th)
r(ZFIN:sox9a)	translatedTo	p(ZFIN:sox9a)	otic placode					morpholino experiment	assumption			Danio rerio	Pax8 and Pax2a synergistically in otic specification, downstream of the Foxi1 and Dlx3b transcription factors.	2004-10-01T00:00:00.000+02:00	Development (Cambridge, England); Vol. 131; Iss. 20	15459102	PUBMED	885	62	improt table_2	r(ZFIN:sox9a) >> p(ZFIN:sox9a)
r(ZFIN:sncgb)	translatedTo	p(ZFIN:sncgb)						western blot	MPTP, however, caused a profound increase in the sncg1 mRNA expression and y-syn protein content at 72 hpf (Fig. 4A).			Danio rerio	Melatonin rescues zebrafish embryos from the parkinsonian phenotype restoring the parkin/PINK1/DJ-1/MUL1 network.	2016-08-01T00:00:00.000+02:00	Journal of pineal research; Vol. 61; Iss. 1	27064726	PUBMED	884	62	improt table_2	r(ZFIN:sncgb) >> p(ZFIN:sncgb)
r(ZFIN:six1b)	translatedTo	p(ZFIN:six1b)	otic placode					morpholino experiment	assumption			Danio rerio	The transcription factor six1 inhibits neuronal and promotes hair cell fate in the developing zebrafish (Danio rerio) inner ear.	2006-10-11T00:00:00.000+02:00	The Journal of neuroscience : the official journal of the Society for Neuroscience; Vol. 26; Iss. 41	17035528	PUBMED	883	62	improt table_2	r(ZFIN:six1b) >> p(ZFIN:six1b)
r(ZFIN:shha)	translatedTo	p(ZFIN:shha)						quantitative polymerase chain reaction	assumption				The role of gastrulation brain homeobox 2 (gbx2) in the development of the ventral telencephalon in zebrafish embryos.	2018-01-01T00:00:00.000+01:00	Differentiation; research in biological diversity; Vol. 99; Iss.	29289755	PUBMED	882	62	improt table_2	r(ZFIN:shha) >> p(ZFIN:shha)
r(ZFIN:rhoaa)	translatedTo	p(ZFIN:rhoaa)	brain ventricle					morpholino experiment	Injection of mRNA encoding a constitutively active human RhoA, RhoAV14, resulted in formation of a continuous neuroepithelium in control, atp1a1 start site, and fxyd1 morphants.			Danio rerio	Multiple roles for the Na,K-ATPase subunits, Atp1a1 and Fxyd1, during brain ventricle development.	2012-08-15T00:00:00.000+02:00	Developmental biology; Vol. 368; Iss. 2	22683378	PUBMED	881	62	improt table_2	r(ZFIN:rhoaa) >> p(ZFIN:rhoaa)
r(ZFIN:rho)	translatedTo	p(ZFIN:rho)				very high		western blot	Significant upregulation of rhodopsin (zfrho), to the extent of 1.7- and 2.1-fold, was observed in the larvae exposed to 3.58 and 31.0 ug/L DE-71, respectively (Figure 1) [] Western blotting showed that DE-71 exposure upregulated rhodopsin protein expression [] The percentage of larvae that migrated to the illuminated chamber from the dark chamber significantly increased with exposure to DE-17.	Eye		Danio rerio	Acute exposure to DE-71 causes alterations in visual behavior in zebrafish larvae.	2013-06-01T00:00:00.000+02:00	Environmental toxicology and chemistry; Vol. 32; Iss. 6	23400899	PUBMED	880	62	improt table_2	r(ZFIN:rho) >> p(ZFIN:rho)
r(ZFIN:rb1)	translatedTo	p(ZFIN:rb1)						quantitative mass spectrometry	We performed deep sequencing of the transcripts and found that the expressed proteome and transcriptome displayed a moderate correlation for the majority of cellular processes. Supplementary Table S7. Mapping of quantified proteins with corresponding transcripts				Functional mapping of the zebrafish early embryo proteome and transcriptome.	2014-12-05T00:00:00.000+01:00	J Proteome Res; Vol. 12.	25230361	PUBMED	879	62	improt table_2	r(ZFIN:rb1) >> p(ZFIN:rb1)
r(ZFIN:rasl11b)	translatedTo	p(ZFIN:rasl11b)				very high		morpholino experiment	assumption	Eye		Danio rerio	Identification of target genes downstream of semaphorin6A/PlexinA2 signaling in zebrafish	2017-04-25T00:00:00.000+02:00	Developmental Dynamics	28440030	PUBMED	878	62	improt table_2	r(ZFIN:rasl11b) >> p(ZFIN:rasl11b)
r(ZFIN:ptgs1)	translatedTo	p(ZFIN:ptgs1)						quantitative mass spectrometry	We performed deep sequencing of the transcripts and found that the expressed proteome and transcriptome displayed a moderate correlation for the majority of cellular processes. Supplementary Table S7. Mapping of quantified proteins with corresponding transcripts				Functional mapping of the zebrafish early embryo proteome and transcriptome.	2014-12-05T00:00:00.000+01:00	J Proteome Res; Vol. 12.	25230361	PUBMED	877	62	improt table_2	r(ZFIN:ptgs1) >> p(ZFIN:ptgs1)
r(ZFIN:pitx3)	translatedTo	p(ZFIN:pitx3)				very high		quantitative polymerase chain reaction	Likewise, pitx3 expression, the miR-133b target, showed a significant upregulation [upon mir-133b inhibition], reaching a level that almost doubled the control group (Fig. 7B).			Danio rerio	Modulation by cocaine of dopamine receptors through miRNA-133b in zebrafish embryos.	2012-01-01T00:00:00.000+01:00	PloS one; Vol. 7; Iss. 12	23285158	PUBMED	876	62	improt table_2	r(ZFIN:pitx3) >> p(ZFIN:pitx3)
r(ZFIN:pink1)	translatedTo	p(ZFIN:pink1)						quantitative polymerase chain reaction	assumption			Danio rerio	Melatonin rescues zebrafish embryos from the parkinsonian phenotype restoring the parkin/PINK1/DJ-1/MUL1 network.	2016-08-01T00:00:00.000+02:00	Journal of pineal research; Vol. 61; Iss. 1	27064726	PUBMED	875	62	improt table_2	r(ZFIN:pink1) >> p(ZFIN:pink1)
r(ZFIN:pax8)	translatedTo	p(ZFIN:pax8)	otic placode					morpholino experiment	assumption			Danio rerio	Pax8 and Pax2a synergistically in otic specification, downstream of the Foxi1 and Dlx3b transcription factors.	2004-10-01T00:00:00.000+02:00	Development (Cambridge, England); Vol. 131; Iss. 20	15459102	PUBMED	874	62	improt table_2	r(ZFIN:pax8) >> p(ZFIN:pax8)
r(ZFIN:pax2a)	translatedTo	p(ZFIN:pax2a)						in situ hybridization	assumption	Neural Plate		Danio rerio	Repressor activity of Headless/Tcf3 is essential for vertebrate head formation.	2000-10-19T00:00:00.000+02:00	Nature; Vol. 407; Iss. 6806	11057671	PUBMED	873	62	improt table_2	r(ZFIN:pax2a) >> p(ZFIN:pax2a)
r(ZFIN:pax2a)	translatedTo	p(ZFIN:pax2a)	otic placode					morpholino experiment	assumption			Danio rerio	Pax8 and Pax2a synergistically in otic specification, downstream of the Foxi1 and Dlx3b transcription factors.	2004-10-01T00:00:00.000+02:00	Development (Cambridge, England); Vol. 131; Iss. 20	15459102	PUBMED	873	62	improt table_2	r(ZFIN:pax2a) >> p(ZFIN:pax2a)
r(ZFIN:park2)	translatedTo	p(ZFIN:park2)						apoptotic assay	Increased expression of both human and zebrafish parkin protected against the increase in apoptotic cells induced by excitotoxicity (Fig. 5B).			Danio rerio	Parkin is protective against proteotoxic stress in a transgenic zebrafish model.	2010-07-30T00:00:00.000+02:00	PloS one; Vol. 5; Iss. 7	20689587	PUBMED	872	62	improt table_2	r(ZFIN:park2) >> p(ZFIN:park2)
r(ZFIN:park2)	translatedTo	p(ZFIN:park2)						quantitative polymerase chain reaction	assumption			Danio rerio	Melatonin rescues zebrafish embryos from the parkinsonian phenotype restoring the parkin/PINK1/DJ-1/MUL1 network.	2016-08-01T00:00:00.000+02:00	Journal of pineal research; Vol. 61; Iss. 1	27064726	PUBMED	872	62	improt table_2	r(ZFIN:park2) >> p(ZFIN:park2)
r(ZFIN:opn1mw1)	translatedTo	p(ZFIN:opn1mw1)						quantitative polymerase chain reaction	assumption	Eye		Danio rerio	Acute exposure to DE-71 causes alterations in visual behavior in zebrafish larvae.	2013-06-01T00:00:00.000+02:00	Environmental toxicology and chemistry; Vol. 32; Iss. 6	23400899	PUBMED	871	62	improt table_2	r(ZFIN:opn1mw1) >> p(ZFIN:opn1mw1)
r(ZFIN:notch1a)	translatedTo	p(ZFIN:notch1a)						quantitative mass spectrometry	We performed deep sequencing of the transcripts and found that the expressed proteome and transcriptome displayed a moderate correlation for the majority of cellular processes. Supplementary Table S7. Mapping of quantified proteins with corresponding transcripts				Functional mapping of the zebrafish early embryo proteome and transcriptome.	2014-12-05T00:00:00.000+01:00	J Proteome Res; Vol. 12.	25230361	PUBMED	870	62	improt table_2	r(ZFIN:notch1a) >> p(ZFIN:notch1a)
r(ZFIN:neurog1)	translatedTo	p(ZFIN:neurog1)				very high		cDNA microarray	assumption	Neurons		Danio rerio	Comprehensive analysis of target genes in zebrafish embryos reveals gbx2 involvement in neurogenesis.	2017-10-01T00:00:00.000+02:00	Developmental Biology, Volume 430, Issue 1	28756106	PUBMED	869	62	improt table_2	r(ZFIN:neurog1) >> p(ZFIN:neurog1)
composite(p(ZFIN:hmx2),p(ZFIN:hmx3a))	increases	r(ZFIN:fgf8a)						in situ hybridization	Compared with the control, there is a great reduction in the expression of fgf3, fgf8, and fgf10 in hmx2/hmx3 double morphants (Fig. 4B, D, F, H, P, R).	Ear		Danio rerio	Pivotal role of hmx2 and hmx3 in zebrafish inner ear and lateral line development.	2010-03-15T00:00:00.000+01:00	Developmental biology; Vol. 339; Iss. 2	20043901	PUBMED	868	62	improt table_2	composite(p(ZFIN:hmx2),p(ZFIN:hmx3a)) -> r(ZFIN:fgf8a)
composite(p(ZFIN:hmx2),p(ZFIN:hmx3a))	increases	r(ZFIN:fgf3)						in situ hybridization	Compared with the control, there is a great reduction in the expression of fgf3, fgf8, and fgf10 in hmx2/hmx3 double morphants (Fig. 4B, D, F, H, P, R).	Ear		Danio rerio	Pivotal role of hmx2 and hmx3 in zebrafish inner ear and lateral line development.	2010-03-15T00:00:00.000+01:00	Developmental biology; Vol. 339; Iss. 2	20043901	PUBMED	867	62	improt table_2	composite(p(ZFIN:hmx2),p(ZFIN:hmx3a)) -> r(ZFIN:fgf3)
composite(p(ZFIN:hmx2),p(ZFIN:hmx3a))	includes	p(ZFIN:hmx3a)						in situ hybridization	Compared with the control, there is a great reduction in the expression of fgf3, fgf8, and fgf10 in hmx2/hmx3 double morphants (Fig. 4B, D, F, H, P, R).	Ear		Danio rerio	Pivotal role of hmx2 and hmx3 in zebrafish inner ear and lateral line development.	2010-03-15T00:00:00.000+01:00	Developmental biology; Vol. 339; Iss. 2	20043901	PUBMED	866	62	improt table_2	composite(p(ZFIN:hmx2),p(ZFIN:hmx3a)) -> r(ZFIN:fgf3)
composite(p(ZFIN:hmx2),p(ZFIN:hmx3a))	includes	p(ZFIN:hmx3a)						in situ hybridization	Compared with the control, there is a great reduction in the expression of fgf3, fgf8, and fgf10 in hmx2/hmx3 double morphants (Fig. 4B, D, F, H, P, R).	Ear		Danio rerio	Pivotal role of hmx2 and hmx3 in zebrafish inner ear and lateral line development.	2010-03-15T00:00:00.000+01:00	Developmental biology; Vol. 339; Iss. 2	20043901	PUBMED	866	62	improt table_2	composite(p(ZFIN:hmx2),p(ZFIN:hmx3a)) -> r(ZFIN:fgf8a)
composite(p(ZFIN:hmx2),p(ZFIN:hmx3a))	includes	p(ZFIN:hmx3a)						in situ hybridization	Compared with the control, there is a great reduction in the expression of fgf3, fgf8, and fgf10 in hmx2/hmx3 double morphants (Fig. 4B, D, F, H, P, R).	Ear		Danio rerio	Pivotal role of hmx2 and hmx3 in zebrafish inner ear and lateral line development.	2010-03-15T00:00:00.000+01:00	Developmental biology; Vol. 339; Iss. 2	20043901	PUBMED	866	62	improt table_2	composite(p(ZFIN:hmx2),p(ZFIN:hmx3a)) -> r(ZFIN:fgf10a)
composite(p(ZFIN:hmx2),p(ZFIN:hmx3a))	includes	p(ZFIN:hmx3a)						in situ hybridization	We found that pax5 expression at the anterior otic vesicle is greatly reduced from 22 hpf and becomes almost undetectable by 48 hpf in hmx2/hmx3 double morphants (Fig. 4I-N).	Ear		Danio rerio	Pivotal role of hmx2 and hmx3 in zebrafish inner ear and lateral line development.	2010-03-15T00:00:00.000+01:00	Developmental biology; Vol. 339; Iss. 2	20043901	PUBMED	866	62	improt table_2	composite(p(ZFIN:hmx2),p(ZFIN:hmx3a)) -> r(ZFIN:pax5)
r(ZFIN:her5)	translatedTo	p(ZFIN:her5)	midbrain hindbrain boundary neural plate					morpholino experiment	assumption			Danio rerio	Her5 acts as a prepattern factor that blocks neurogenin1 and coe2 expression upstream of Notch to inhibit neurogenesis at the midbrain-hindbrain boundary.	2004-05-01T00:00:00.000+02:00	Development (Cambridge, England); Vol. 131; Iss. 9	15056616	PUBMED	865	62	improt table_2	r(ZFIN:her5) >> p(ZFIN:her5)
r(ZFIN:hdac1)	translatedTo	p(ZFIN:hdac1)						quantitative mass spectrometry	We performed deep sequencing of the transcripts and found that the expressed proteome and transcriptome displayed a moderate correlation for the majority of cellular processes. Supplementary Table S7. Mapping of quantified proteins with corresponding transcripts				Functional mapping of the zebrafish early embryo proteome and transcriptome.	2014-12-05T00:00:00.000+01:00	J Proteome Res; Vol. 12.	25230361	PUBMED	864	62	improt table_2	r(ZFIN:hdac1) >> p(ZFIN:hdac1)
r(ZFIN:foxi1)	translatedTo	p(ZFIN:foxi1)				very high		cDNA microarray	assumption	Neurons		Danio rerio	Comprehensive analysis of target genes in zebrafish embryos reveals gbx2 involvement in neurogenesis.	2017-10-01T00:00:00.000+02:00	Developmental Biology, Volume 430, Issue 1	28756106	PUBMED	863	62	improt table_2	r(ZFIN:foxi1) >> p(ZFIN:foxi1)
r(ZFIN:fosab)	translatedTo	p(ZFIN:fosab)						morpholino experiment	assumption	Brain		Danio rerio	Loss of zebrafish lgi1b leads to hydrocephalus and sensitization to pentylenetetrazol induced seizure-like behavior.	2011-01-01T00:00:00.000+01:00	PloS one; Vol. 6; Iss. 9	22053218	PUBMED	862	62	improt table_2	r(ZFIN:fosab) >> p(ZFIN:fosab)
a(CHEBI:"triatomic arsenic")	decreases	p(ZFIN:notch1a)						cDNA microarray	For example, fn1, notch1a, notch1b, and pik3r1 were down-regulated at least 1.7-fold by both 10 and 100 ppb As3+ compared with controls	Embryo, Nonmammalian		Danio rerio	Perturbation of defense pathways by low-dose arsenic exposure in zebrafish embryos.	2009-06-01T00:00:00.000+02:00	Environmental health perspectives; Vol. 117; Iss. 6	19590694	PUBMED	861	62	improt table_2	a(CHEBI:"triatomic arsenic") -| p(ZFIN:notch1a)
a(CHEBI:"triatomic arsenic")	decreases	p(ZFIN:fn1a)				very high		cDNA microarray	For example, fn1, notch1a, notch1b, and pik3r1 were down-regulated at least 1.7-fold by both 10 and 100 ppb As3+ compared with controls	Embryo, Nonmammalian		Danio rerio	Perturbation of defense pathways by low-dose arsenic exposure in zebrafish embryos.	2009-06-01T00:00:00.000+02:00	Environmental health perspectives; Vol. 117; Iss. 6	19590694	PUBMED	860	62	improt table_2	a(CHEBI:"triatomic arsenic") -| p(ZFIN:fn1a)
r(ZFIN:fgf8a)	translatedTo	p(ZFIN:fgf8a)				very high		in situ hybridization	assumption	Mesencephalon		Danio rerio	A series of no isthmus (noi) alleles of the zebrafish pax2.1 gene reveals multiple signaling events in development of the midbrain-hindbrain boundary.	1998-08-01T00:00:00.000+02:00	Development (Cambridge, England); Vol. 125; Iss. 16	9671579	PUBMED	859	62	improt table_2	r(ZFIN:fgf8a) >> p(ZFIN:fgf8a)
r(ZFIN:fezf2)	translatedTo	p(ZFIN:fezf2)				very high		morpholino experiment	fezl mRNA [] was selectively increased in the posterior diencephalon of PINK1 morphants [] Neurogenin-1, a downstream target of fezl (Jeong et al., 2006), was similarly upregulated in PINK1 morphants (Fig. 2E).			Danio rerio	Loss of PINK1 Function affects development and results in neurodegeneration in zebrafish.	2008-08-13T00:00:00.000+02:00	The Journal of neuroscience : the official journal of the Society for Neuroscience; Vol. 28; Iss. 33	18701682	PUBMED	858	62	improt table_2	r(ZFIN:fezf2) >> p(ZFIN:fezf2)
r(ZFIN:eya2)	translatedTo	p(ZFIN:eya2)	otic placode					transgenic organism	assumption			Danio rerio	Fgf-signaling-dependent Sox9a and Atoh1a regulate otic neural development in zebrafish.	2015-01-07T00:00:00.000+01:00	The Journal of neuroscience : the official journal of the Society for Neuroscience; Vol. 35; Iss. 1	25568117	PUBMED	857	62	improt table_2	r(ZFIN:eya2) >> p(ZFIN:eya2)
r(ZFIN:elavl3)	translatedTo	p(ZFIN:elavl3)						quantitative mass spectrometry	We performed deep sequencing of the transcripts and found that the expressed proteome and transcriptome displayed a moderate correlation for the majority of cellular processes. Supplementary Table S7. Mapping of quantified proteins with corresponding transcripts				Functional mapping of the zebrafish early embryo proteome and transcriptome.	2014-12-05T00:00:00.000+01:00	J Proteome Res; Vol. 12.	25230361	PUBMED	856	62	improt table_2	r(ZFIN:elavl3) >> p(ZFIN:elavl3)
r(ZFIN:ebf2)	translatedTo	p(ZFIN:ebf2)	midbrain hindbrain boundary neural plate					morpholino experiment	assumption			Danio rerio	Her5 acts as a prepattern factor that blocks neurogenin1 and coe2 expression upstream of Notch to inhibit neurogenesis at the midbrain-hindbrain boundary.	2004-05-01T00:00:00.000+02:00	Development (Cambridge, England); Vol. 131; Iss. 9	15056616	PUBMED	855	62	improt table_2	r(ZFIN:ebf2) >> p(ZFIN:ebf2)
r(ZFIN:dlx3b)	translatedTo	p(ZFIN:dlx3b)	otic placode					morpholino experiment	assumption			Danio rerio	Pax8 and Pax2a synergistically in otic specification, downstream of the Foxi1 and Dlx3b transcription factors.	2004-10-01T00:00:00.000+02:00	Development (Cambridge, England); Vol. 131; Iss. 20	15459102	PUBMED	854	62	improt table_2	r(ZFIN:dlx3b) >> p(ZFIN:dlx3b)
r(ZFIN:dld)	translatedTo	p(ZFIN:dld)						in situ hybridization	However, at this stage, the deltaD transcript and DeltaD protein in mib1 mutants is exaggerated (compare Fig. 2A,B with Fig. 2C,D) as absence of Notch signaling allows cells in the neurogenic domain to express much higher levels of ngn1 and deltaD.	Brain		Danio rerio	Interaction with Notch determines endocytosis of specific Delta ligands in zebrafish neural tissue.	2009-01-01T00:00:00.000+01:00	Development (Cambridge, England); Vol. 136; Iss. 2	19056830	PUBMED	853	62	improt table_2	r(ZFIN:dld) >> p(ZFIN:dld)
r(ZFIN:dcdc2b)	translatedTo	p(ZFIN:dcdc2b)				very high		morpholino experiment	assumption	Eye		Danio rerio	Identification of target genes downstream of semaphorin6A/PlexinA2 signaling in zebrafish	2017-04-25T00:00:00.000+02:00	Developmental Dynamics	28440030	PUBMED	852	62	improt table_2	r(ZFIN:dcdc2b) >> p(ZFIN:dcdc2b)
r(ZFIN:dachb)	translatedTo	p(ZFIN:dachb)	otic placode					morpholino experiment	assumption			Danio rerio	The transcription factor six1 inhibits neuronal and promotes hair cell fate in the developing zebrafish (Danio rerio) inner ear.	2006-10-11T00:00:00.000+02:00	The Journal of neuroscience : the official journal of the Society for Neuroscience; Vol. 26; Iss. 41	17035528	PUBMED	851	62	improt table_2	r(ZFIN:dachb) >> p(ZFIN:dachb)
r(ZFIN:dacha)	translatedTo	p(ZFIN:dacha)	otic placode					morpholino experiment	assumption			Danio rerio	The transcription factor six1 inhibits neuronal and promotes hair cell fate in the developing zebrafish (Danio rerio) inner ear.	2006-10-11T00:00:00.000+02:00	The Journal of neuroscience : the official journal of the Society for Neuroscience; Vol. 26; Iss. 41	17035528	PUBMED	850	62	improt table_2	r(ZFIN:dacha) >> p(ZFIN:dacha)
r(ZFIN:cdkn2a_b)	translatedTo	p(ZFIN:cdkn2a_b)						transient rescue experiment	assumption	Brain		Danio rerio	CHMP1A encodes an essential regulator of BMI1-INK4A in cerebellar development.	2012-11-01T00:00:00.000+01:00	Nature genetics; Vol. 44; Iss. 11	23023333	PUBMED	849	62	improt table_2	r(ZFIN:cdkn2a_b) >> p(ZFIN:cdkn2a_b)
r(ZFIN:atoh1a)	translatedTo	p(ZFIN:atoh1a)	otic placode					transgenic organism	assumption			Danio rerio	Fgf-signaling-dependent Sox9a and Atoh1a regulate otic neural development in zebrafish.	2015-01-07T00:00:00.000+01:00	The Journal of neuroscience : the official journal of the Society for Neuroscience; Vol. 35; Iss. 1	25568117	PUBMED	848	62	improt table_2	r(ZFIN:atoh1a) >> p(ZFIN:atoh1a)
r(ZFIN:atg5)	translatedTo	p(ZFIN:atg5)						quantitative mass spectrometry	We performed deep sequencing of the transcripts and found that the expressed proteome and transcriptome displayed a moderate correlation for the majority of cellular processes. Supplementary Table S7. Mapping of quantified proteins with corresponding transcripts				Functional mapping of the zebrafish early embryo proteome and transcriptome.	2014-12-05T00:00:00.000+01:00	J Proteome Res; Vol. 12.	25230361	PUBMED	847	62	improt table_2	r(ZFIN:atg5) >> p(ZFIN:atg5)
r(ZFIN:aanat2)	translatedTo	p(ZFIN:aanat2)							we studied the level of expression of AANAT the key enzyme of melatonin production [] Strikingly, we observed a significant reduction of 31% of aanat2 expression level in hcrtr-/- pineal glands (P < 0.05, Fig. 5C).			Danio rerio	Sleep-wake regulation and hypocretin-melatonin interaction in zebrafish.	2009-12-22T00:00:00.000+01:00	Proceedings of the National Academy of Sciences of the United States of America; Vol. 106; Iss. 51	19966231	PUBMED	846	62	improt table_2	r(ZFIN:aanat2) >> p(ZFIN:aanat2)
p(SFAM:"Histone H3 Family")	hasModification	p(SFAM:"Histone H3 Family",pmod(P))						over expression analysis	At the same time, phospho-histone H3 antibody staining revealed an increase in proliferating cells in the brain of kctd13 morphants and a reciprocal decrease of proliferating cells in overexpressant embryos (Fig. 2 c, d) [...] Counting of cell nuclei at 4.5 dpf [...] showed significant reciprocal changes in the total number of cells in each of the telencephalon, diencephalon, and mesencephalon.	Diencephalon		Danio rerio	KCTD13 is a major driver of mirrored neuroanatomical phenotypes of the 16p11.2 copy number variant.	2012-05-16T00:00:00.000+02:00	Nature; Vol. 485; Iss. 7398	22596160	PUBMED	845	62	improt table_2	act(p(ZFIN:kctd13)) -| p(SFAM:"Histone H3 Family",pmod(P))
p(SFAM:"Histone H3 Family")	hasModification	p(SFAM:"Histone H3 Family",pmod(P))				very high		over expression analysis	At the same time, phospho-histone H3 antibody staining revealed an increase in proliferating cells in the brain of kctd13 morphants and a reciprocal decrease of proliferating cells in overexpressant embryos (Fig. 2 c, d) [...] Counting of cell nuclei at 4.5 dpf [...] showed significant reciprocal changes in the total number of cells in each of the telencephalon, diencephalon, and mesencephalon.	Diencephalon		Danio rerio	KCTD13 is a major driver of mirrored neuroanatomical phenotypes of the 16p11.2 copy number variant.	2012-05-16T00:00:00.000+02:00	Nature; Vol. 485; Iss. 7398	22596160	PUBMED	845	62	improt table_2	act(p(SFAM:"Histone H3 Family",pmod(P))) -> bp(GOBP:"cell proliferation")
m(ZFIN:mir133b)	directlyDecreases	r(ZFIN:pitx3)						quantitative polymerase chain reaction	Likewise, pitx3 expression, the miR-133b target, showed a significant upregulation [upon mir-133b inhibition], reaching a level that almost doubled the control group (Fig. 7B).			Danio rerio	Modulation by cocaine of dopamine receptors through miRNA-133b in zebrafish embryos.	2012-01-01T00:00:00.000+01:00	PloS one; Vol. 7; Iss. 12	23285158	PUBMED	844	62	improt table_2	m(ZFIN:mir133b) =| r(ZFIN:pitx3)
a(SCHEM:Cocaine)	decreases	m(ZFIN:mir133b)						quantitative polymerase chain reaction	The qPCR experiments showed that cocaine decreased the expression of miR-133b at 24 and 48 hpf in the head (Fig. 4G).			Danio rerio	Modulation by cocaine of dopamine receptors through miRNA-133b in zebrafish embryos.	2012-01-01T00:00:00.000+01:00	PloS one; Vol. 7; Iss. 12	23285158	PUBMED	843	62	improt table_2	a(SCHEM:Cocaine) -| m(ZFIN:mir133b)
m(ZFIN:"mir9-2")	directlyDecreases	p(ZFIN:zic5)				very high		luciferase reporter gene assay	Fitting the miR-9 binding prediction, miR-9 was able to inhibit luciferase reporters harboring the full-length her6 or zic5 3UTRs in an in vivo sensor assay (Figure S4C).	Brain		Danio rerio	miR-9 controls the timing of neurogenesis through the direct inhibition of antagonistic factors.	2012-05-15T00:00:00.000+02:00	Developmental cell; Vol. 22; Iss. 5	22595676	PUBMED	842	62	improt table_2	m(ZFIN:"mir9-2") =| p(ZFIN:zic5)
m(ZFIN:"mir9-2")	directlyDecreases	p(ZFIN:her6)						luciferase reporter gene assay	Fitting the miR-9 binding prediction, miR-9 was able to inhibit luciferase reporters harboring the full-length her6 or zic5 3UTRs in an in vivo sensor assay (Figure S4C).	Brain		Danio rerio	miR-9 controls the timing of neurogenesis through the direct inhibition of antagonistic factors.	2012-05-15T00:00:00.000+02:00	Developmental cell; Vol. 22; Iss. 5	22595676	PUBMED	841	62	improt table_2	m(ZFIN:"mir9-2") =| p(ZFIN:her6)
m(ZFIN:"mir9-2")	directlyDecreases	p(ZFIN:elavl3)				very high		luciferase reporter gene assay	Confirming our silico prediction, we found that overexpression of miR-9 in zebrafish embryos could repress a luciferase reporter construct containing elavl3 3UTR sequences in a sensor assay (Figure S5B).	Brain		Danio rerio	miR-9 controls the timing of neurogenesis through the direct inhibition of antagonistic factors.	2012-05-15T00:00:00.000+02:00	Developmental cell; Vol. 22; Iss. 5	22595676	PUBMED	840	62	improt table_2	m(ZFIN:"mir9-2") =| p(ZFIN:elavl3)
a(CHEMBLID:CHEMBL255682)	decreases	complex(SCOMP:"gamma Secretase Complex")						immunohistochemistry	We found that inhibiting the activity of g-secretase with 1 uM DAPT from 1-5 dpf affects the development of the histaminergic neurons [] The histamine neuron number was lower in DAPT-treated animals than nontreated animals or those treated with the solute of DAPT, DMSO (Fig. 6A).	Brain		Danio rerio	Presenilin1 regulates histamine neuron development and behavior in zebrafish, danio rerio.	2013-01-23T00:00:00.000+01:00	The Journal of neuroscience : the official journal of the Society for Neuroscience; Vol. 33; Iss. 4	23345232	PUBMED	839	62	improt table_2	a(CHEMBLID:CHEMBL255682) -| complex(SCOMP:"gamma Secretase Complex")
complex(p(ZFIN:fzd4),p(ZFIN:vangl2))	hasComponent	p(ZFIN:vangl2)	brain					immunoprecipitation	These results strongly support the hypothesis that NHERF1 assembles the formation of a complex between Fzd4 and Vangl2.			Danio rerio	The PDZ Protein Na+/H+ Exchanger Regulatory Factor-1 (NHERF1) Regulates Planar Cell Polarity and Motile Cilia Organization.	2016-01-01T00:00:00.000+01:00	PloS one; Vol. 11; Iss. 4	27055101	PUBMED	838	62	improt table_2	act(p(ZFIN:slc9a3r1)) => complex(p(ZFIN:fzd4),p(ZFIN:vangl2))
a(CHEMBLID:CHEMBL289480)	increases	bp(GOBP:autophagy)					Alzheimer's disease	fluorescence	The autophagy-enhancing drugs rapamycin, clonidine and rilmenidine led to decreased abundance of red Dendra-tau (Fig. 8b and Supplementary Fig. 6b).			Danio rerio	PICALM modulates autophagy activity and tau accumulation.	2014-09-22T00:00:00.000+02:00	Nature communications; Vol. 5; Iss.	25241929	PUBMED	837	62	improt table_2	a(CHEMBLID:CHEMBL289480) -> bp(GOBP:autophagy)
a(CHEBI:sirolimus)	increases	bp(GOBP:autophagy)				very high	Alzheimer's disease	fluorescence	The autophagy-enhancing drugs rapamycin, clonidine and rilmenidine led to decreased abundance of red Dendra-tau (Fig. 8b and Supplementary Fig. 6b).			Danio rerio	PICALM modulates autophagy activity and tau accumulation.	2014-09-22T00:00:00.000+02:00	Nature communications; Vol. 5; Iss.	25241929	PUBMED	836	62	improt table_2	a(CHEBI:sirolimus) -> bp(GOBP:autophagy)
a(CHEBI:clonidine)	increases	bp(GOBP:autophagy)					Alzheimer's disease	fluorescence	The autophagy-enhancing drugs rapamycin, clonidine and rilmenidine led to decreased abundance of red Dendra-tau (Fig. 8b and Supplementary Fig. 6b).			Danio rerio	PICALM modulates autophagy activity and tau accumulation.	2014-09-22T00:00:00.000+02:00	Nature communications; Vol. 5; Iss.	25241929	PUBMED	835	62	improt table_2	a(CHEBI:clonidine) -> bp(GOBP:autophagy)
a(CHEBI:"vitamin E")	decreases	bp(GOBP:autophagy)						western blot	We found that co-treatment with NAC or vitamin E and ammonium chloride caused significant decreases in LC3-II levels compared with ammonium chloride alone, suggesting that these compounds are able to inhibit autophagic flux (Fig. 8B and C).			Danio rerio	Antioxidants can inhibit basal autophagy and enhance neurodegeneration in models of polyglutamine disease.	2010-09-01T00:00:00.000+02:00	Human molecular genetics; Vol. 19; Iss. 17	20566712	PUBMED	834	62	improt table_2	a(CHEBI:"vitamin E") -| bp(GOBP:autophagy)
a(CHEBI:"ammonium chloride")	decreases	bp(GOBP:autophagy)					Alzheimer's disease	fluorescence	In addition, ammonium chloride also caused a modest (22 percent) decrease in the clearance of full-length CALM, suggesting that ammonium chloride or CALM overexpression alone reduce, but do not completely block, autophagy and that together they have an additive effect.			Danio rerio	PICALM modulates autophagy activity and tau accumulation.	2014-09-22T00:00:00.000+02:00	Nature communications; Vol. 5; Iss.	25241929	PUBMED	833	62	improt table_2	a(CHEBI:"ammonium chloride") -| bp(GOBP:autophagy)
a(CHEBI:"ammonium chloride")	decreases	bp(GOBP:autophagy)						western blot	We found that co-treatment with NAC or vitamin E and ammonium chloride caused significant decreases in LC3-II levels compared with ammonium chloride alone, suggesting that these compounds are able to inhibit autophagic flux (Fig. 8B and C).			Danio rerio	Antioxidants can inhibit basal autophagy and enhance neurodegeneration in models of polyglutamine disease.	2010-09-01T00:00:00.000+02:00	Human molecular genetics; Vol. 19; Iss. 17	20566712	PUBMED	833	62	improt table_2	a(CHEBI:"ammonium chloride") -| bp(GOBP:autophagy)
bp(GOBP:"spinal cord motor neuron differentiation")	increases	bp(GOBP:locomotion)						behavioral assay	Currently, the decrease of swimming activity in this study was consistent with the motor neuron defects in the insm1a knockout zebrafish.	Motor Neurons		Danio rerio	Insm1a Regulates Motor Neuron Development in Zebrafish.	2017-01-01T00:00:00.000+01:00	Frontiers in molecular neuroscience; Vol. 10; Iss.	28894416	PUBMED	832	62	improt table_2	bp(GOBP:"spinal cord motor neuron differentiation") -> bp(GOBP:locomotion)
bp(GOBP:"somatic muscle development")	increases	bp(GOBP:locomotion)				very high		in situ hybridization	Thus, both somite formation and myotome differentiation are critical for the development of a functional locomotor system.	Somites		Danio rerio	Muscle development is disrupted in zebrafish embryos deficient for fibronectin.	2008-09-01T00:00:00.000+02:00	Developmental dynamics : an official publication of the American Association of Anatomists; Vol. 237; Iss. 9	18729220	PUBMED	831	62	improt table_2	bp(GOBP:"somatic muscle development") -> bp(GOBP:locomotion)
bp(GOBP:"Notch signaling pathway")	decreases	r(ZFIN:neurog1)				very high		in situ hybridization	Similarly, blocking Notch signaling via a heat-shock induction of a dominant form of Su(H) (Latimer et al., 2005) reduced miR-9-2 expression, concomitantly increasing neurog1 expression (Figure 6B).	Brain		Danio rerio	miR-9 controls the timing of neurogenesis through the direct inhibition of antagonistic factors.	2012-05-15T00:00:00.000+02:00	Developmental cell; Vol. 22; Iss. 5	22595676	PUBMED	830	62	improt table_2	bp(GOBP:"Notch signaling pathway") -| r(ZFIN:neurog1)
bp(GOBP:"Notch signaling pathway")	increases	p(ZFIN:her6)						in situ hybridization	Together, miR-9 appears both positively regulated by Notch and negatively regulated by the Notch target Her6 (Figure 6E).	Brain		Danio rerio	miR-9 controls the timing of neurogenesis through the direct inhibition of antagonistic factors.	2012-05-15T00:00:00.000+02:00	Developmental cell; Vol. 22; Iss. 5	22595676	PUBMED	829	62	improt table_2	bp(GOBP:"Notch signaling pathway") -> p(ZFIN:her6)
bp(GOBP:"Notch signaling pathway")	increases	m(ZFIN:"mir9-2")				very high		in situ hybridization	Similarly, blocking Notch signaling via a heat-shock induction of a dominant form of Su(H) (Latimer et al., 2005) reduced miR-9-2 expression, concomitantly increasing neurog1 expression (Figure 6B).	Brain		Danio rerio	miR-9 controls the timing of neurogenesis through the direct inhibition of antagonistic factors.	2012-05-15T00:00:00.000+02:00	Developmental cell; Vol. 22; Iss. 5	22595676	PUBMED	828	62	improt table_2	bp(GOBP:"Notch signaling pathway") -> m(ZFIN:"mir9-2")
bp(GOBP:"Notch signaling pathway")	increases	m(ZFIN:"mir9-2")						in situ hybridization	Together, miR-9 appears both positively regulated by Notch and negatively regulated by the Notch target Her6 (Figure 6E).	Brain		Danio rerio	miR-9 controls the timing of neurogenesis through the direct inhibition of antagonistic factors.	2012-05-15T00:00:00.000+02:00	Developmental cell; Vol. 22; Iss. 5	22595676	PUBMED	828	62	improt table_2	bp(GOBP:"Notch signaling pathway") -> m(ZFIN:"mir9-2")
complex(SCOMP:"NADH Dehydrogenase Complex I")	increases	bp(GOBP:"dopaminergic neuron differentiation")						quantitative polymerase chain reaction	TigarB mRNA levels were also increased in pink1-/- embryos in the confirmatory qPCR experiments when compared to wt. Complex I activity was reduced by 78% in pink1-/- larvae. As predicted, both complex I activity and complex III activity were normalized in pink1-/- larvae after TigarB inactivation (Fig 8). This MO-mediated inactivation of TigarB resulted in complete rescue of dopaminergic neurons…			Danio rerio	TigarB causes mitochondrial dysFunction and neuronal loss in PINK1 deficiency.	2013-12-01T00:00:00.000+01:00	Annals of neurology; Vol. 74; Iss. 6	24027110	PUBMED	827	62	improt table_2	complex(SCOMP:"NADH Dehydrogenase Complex I") -> bp(GOBP:"dopaminergic neuron differentiation")
bp(MESHPP:"Oxidative Stress")	decreases	bp(MESHPP:"Cell Count")		dopaminergic neuron		very high		behavioral assay	These Western blot results could not be analyzed statistically but suggest that L-DOPA increased oxidative stress [] L-DOPA treated larvae (n = 20) showed a slight but significant reduction in cell numbers, with a mean of 51.3 +- 7.3 [DAT expressing] pretectal cells [] Simple effects tests showed that L-DOPA treated fish became hypoactive relative to controls 24 h after drug exposure (8.6 and 21.…	Brain		Danio rerio	Selective toxicity of L-DOPA to dopamine transporter-expressing neurons and locomotor behavior in zebrafish larvae.	3000-01-01T00:00:00.000+01:00	Neurotoxicology and teratology; Vol. 52; Iss. Pt A	26546233	PUBMED	826	62	improt table_2	bp(MESHPP:"Oxidative Stress") -| bp(MESHPP:"Cell Count")
bp(MESHPP:"Oxidative Stress")	decreases	bp(GOBP:"dopaminergic neuron differentiation")		dopaminergic neuron		very high		behavioral assay	These Western blot results could not be analyzed statistically but suggest that L-DOPA increased oxidative stress [] L-DOPA treated larvae (n = 20) showed a slight but significant reduction in cell numbers, with a mean of 51.3 +- 7.3 [DAT expressing] pretectal cells [] Simple effects tests showed that L-DOPA treated fish became hypoactive relative to controls 24 h after drug exposure (8.6 and 21.…	Brain		Danio rerio	Selective toxicity of L-DOPA to dopamine transporter-expressing neurons and locomotor behavior in zebrafish larvae.	3000-01-01T00:00:00.000+01:00	Neurotoxicology and teratology; Vol. 52; Iss. Pt A	26546233	PUBMED	825	62	improt table_2	bp(MESHPP:"Oxidative Stress") -| bp(GOBP:"dopaminergic neuron differentiation")
bp(GOBP:autophagy)	increases	bp(GOBP:"dopaminergic neuron differentiation")						western blot	These data imply that ATG5 is a positive regulator of autophagy flux. ATG5-MO groups showed dose-dependent decreases in the number of dopaminergic neurons	Brain	Parkinson Disease	Danio rerio	Up-regulation of autophagy-related gene 5 (ATG5) protects dopaminergic neurons in a zebrafish model of Parkinson's disease	2017-10-03T00:00:00.000+02:00	J Biol Chem	28928221	PUBMED	824	62	improt table_2	bp(GOBP:autophagy) -> bp(GOBP:"dopaminergic neuron differentiation")
a(CHEBI:"1-methyl-4-phenyl-1,2,3,6-tetrahydropyridine")	decreases	r(ZFIN:th)						quantitative polymerase chain reaction	Here, we show that incubation of the embryos with melatonin was almost insensitive to the deleterious effects of MPTP, preventing neuroinflammation and dopaminergic neurodegeneration and recovering the expression of TH even upon control values [Figs 2(A) and 3(A)].			Danio rerio	Melatonin rescues zebrafish embryos from the parkinsonian phenotype restoring the parkin/PINK1/DJ-1/MUL1 network.	2016-08-01T00:00:00.000+02:00	Journal of pineal research; Vol. 61; Iss. 1	27064726	PUBMED	823	62	improt table_2	a(CHEBI:"1-methyl-4-phenyl-1,2,3,6-tetrahydropyridine") -| r(ZFIN:th)
a(CHEBI:"1-methyl-4-phenyl-1,2,3,6-tetrahydropyridine")	increases	r(ZFIN:sncgb)						quantitative polymerase chain reaction	MPTP, however, caused a profound increase in the sncg1 mRNA expression and y-syn protein content at 72 hpf (Fig. 4A).			Danio rerio	Melatonin rescues zebrafish embryos from the parkinsonian phenotype restoring the parkin/PINK1/DJ-1/MUL1 network.	2016-08-01T00:00:00.000+02:00	Journal of pineal research; Vol. 61; Iss. 1	27064726	PUBMED	822	62	improt table_2	a(CHEBI:"1-methyl-4-phenyl-1,2,3,6-tetrahydropyridine") -> r(ZFIN:sncgb)
a(CHEBI:"1-methyl-4-phenyl-1,2,3,6-tetrahydropyridine")	decreases	r(ZFIN:atg5)				very high		western blot	The results showed that ATG5 mRNA and protein levels were clearly down-regulated by MPTP in a dose-dependent manner (Fig. 2A).	Brain	Parkinson Disease	Danio rerio	Up-regulation of autophagy-related gene 5 (ATG5) protects dopaminergic neurons in a zebrafish model of Parkinson's disease	2017-10-03T00:00:00.000+02:00	J Biol Chem	28928221	PUBMED	821	62	improt table_2	a(CHEBI:"1-methyl-4-phenyl-1,2,3,6-tetrahydropyridine") -| r(ZFIN:atg5)
a(CHEBI:"1-methyl-4-phenyl-1,2,3,6-tetrahydropyridine")	increases	path(MESHD:"Neurogenic Inflammation")						quantitative polymerase chain reaction	Here, we show that incubation of the embryos with melatonin was almost insensitive to the deleterious effects of MPTP, preventing neuroinflammation and dopaminergic neurodegeneration and recovering the expression of TH even upon control values [Figs 2(A) and 3(A)].			Danio rerio	Melatonin rescues zebrafish embryos from the parkinsonian phenotype restoring the parkin/PINK1/DJ-1/MUL1 network.	2016-08-01T00:00:00.000+02:00	Journal of pineal research; Vol. 61; Iss. 1	27064726	PUBMED	820	62	improt table_2	a(CHEBI:"1-methyl-4-phenyl-1,2,3,6-tetrahydropyridine") -> path(MESHD:"Neurogenic Inflammation")
a(CHEBI:"1-methyl-4-phenyl-1,2,3,6-tetrahydropyridine")	increases	p(ZFIN:sncb)				very high		western blot	Furthermore, the PD-related proteins b-syn, PINK1, and Parkin were detected and up-regulated by MPTP in a dose-dependent manner, but their mRNA levels were not changed (Fig. 1, C-E).	Brain	Parkinson Disease	Danio rerio	Up-regulation of autophagy-related gene 5 (ATG5) protects dopaminergic neurons in a zebrafish model of Parkinson's disease	2017-10-03T00:00:00.000+02:00	J Biol Chem	28928221	PUBMED	819	62	improt table_2	a(CHEBI:"1-methyl-4-phenyl-1,2,3,6-tetrahydropyridine") -> p(ZFIN:sncb)
a(CHEBI:"1-methyl-4-phenyl-1,2,3,6-tetrahydropyridine")	increases	p(ZFIN:pink1)						western blot	Furthermore, the PD-related proteins b-syn, PINK1, and Parkin were detected and up-regulated by MPTP in a dose-dependent manner, but their mRNA levels were not changed (Fig. 1, C-E).	Brain	Parkinson Disease	Danio rerio	Up-regulation of autophagy-related gene 5 (ATG5) protects dopaminergic neurons in a zebrafish model of Parkinson's disease	2017-10-03T00:00:00.000+02:00	J Biol Chem	28928221	PUBMED	818	62	improt table_2	a(CHEBI:"1-methyl-4-phenyl-1,2,3,6-tetrahydropyridine") -> p(ZFIN:pink1)
a(CHEBI:"1-methyl-4-phenyl-1,2,3,6-tetrahydropyridine")	increases	p(ZFIN:park2)						western blot	Furthermore, the PD-related proteins b-syn, PINK1, and Parkin were detected and up-regulated by MPTP in a dose-dependent manner, but their mRNA levels were not changed (Fig. 1, C-E).	Brain	Parkinson Disease	Danio rerio	Up-regulation of autophagy-related gene 5 (ATG5) protects dopaminergic neurons in a zebrafish model of Parkinson's disease	2017-10-03T00:00:00.000+02:00	J Biol Chem	28928221	PUBMED	817	62	improt table_2	a(CHEBI:"1-methyl-4-phenyl-1,2,3,6-tetrahydropyridine") -> p(ZFIN:park2)
a(CHEBI:"1-methyl-4-phenyl-1,2,3,6-tetrahydropyridine")	decreases	complex(SCOMP:"NADH Dehydrogenase Complex I")						spectrophotometry	The activity of the mitochondrial complex I in the MPTP group decreased compared with the control group. [] melatonin significantly increased CI activity more than three times its basal value.			Danio rerio	Melatonin rescues zebrafish embryos from the parkinsonian phenotype restoring the parkin/PINK1/DJ-1/MUL1 network.	2016-08-01T00:00:00.000+02:00	Journal of pineal research; Vol. 61; Iss. 1	27064726	PUBMED	816	62	improt table_2	a(CHEBI:"1-methyl-4-phenyl-1,2,3,6-tetrahydropyridine") -| complex(SCOMP:"NADH Dehydrogenase Complex I")
a(CHEBI:"1-methyl-4-phenyl-1,2,3,6-tetrahydropyridine")	decreases	bp(GOBP:"dopaminergic neuron differentiation")						quantitative polymerase chain reaction	Here, we show that incubation of the embryos with melatonin was almost insensitive to the deleterious effects of MPTP, preventing neuroinflammation and dopaminergic neurodegeneration and recovering the expression of TH even upon control values [Figs 2(A) and 3(A)].			Danio rerio	Melatonin rescues zebrafish embryos from the parkinsonian phenotype restoring the parkin/PINK1/DJ-1/MUL1 network.	2016-08-01T00:00:00.000+02:00	Journal of pineal research; Vol. 61; Iss. 1	27064726	PUBMED	815	62	improt table_2	a(CHEBI:"1-methyl-4-phenyl-1,2,3,6-tetrahydropyridine") -| bp(GOBP:"dopaminergic neuron differentiation")
bp(GOBP:"cilium morphogenesis")	decreases	path(MESHD:Hydrocephalus)	brain			very high		mutant phenotype	Using in vivo approaches in mice, we found that Celsr2 and Celsr3, [...] are key regulators of ciliogenesis in the ependyma, and that their inactivation leads to lethal hydrocephalus.			Mus musculus	Lack of cadherins Celsr2 and Celsr3 impairs ependymal ciliogenesis, leading to fatal hydrocephalus.	2010-06-01T00:00:00.000+02:00	Nature neuroscience; Vol. 13; Iss. 6	20473291	PUBMED	814	62	improt table_2	bp(GOBP:"cilium morphogenesis") -| path(MESHD:Hydrocephalus)
bp(GOBP:"exit from mitosis")	decreases	bp(GOBP:"cell death")				very high		morpholino experiment	This result suggests that cells lacking functional Aspm undergo mitotic arrest and then apoptotic cell death during early embryogenesis.	Brain		Danio rerio	The microcephaly gene aspm is involved in brain development in zebrafish.	2011-06-17T00:00:00.000+02:00	Biochemical and biophysical research communications; Vol. 409; Iss. 4	21620798	PUBMED	812	62	improt table_2	bp(GOBP:"exit from mitosis") -| bp(GOBP:"cell death")
bp(GOBP:"cell death")	increases	path(MESHD:Microphthalmos)							The failure of rbbp4 d4/d4 neural precursors to survive explains the reduced eye and microcephaly observed in mutant larvae.				Epigenetic regulators Rbbp4 and Hdac1 are overexpressed in a zebrafish model of RB1 embryonal brain tumor, and are required for neural progenitor survival and proliferation	2018-06-15T00:00:00.000+02:00	Disease models & mechanisms	29914980	PUBMED	811	62	improt table_2	bp(GOBP:"cell death") -> path(MESHD:Microphthalmos)
bp(GOBP:"cell death")	increases	path(MESHD:Microphthalmos)						cell proliferation assay	We found that cell proliferation was reduced, while apoptosis was enhanced, in the cerebellar primordium of klf8 morphants at 24 hpf; co-injection with p53 MOsp substantially prevented inhibition of cell proliferation and induction of apoptosis (Fig 3) [] embryos injected with klf8-MO1atg (2.2 ng/embryo), klf8-MO2atg (1.9 ng/embryo), or MOAC+DO (1.1 ng each/embryo) possessed smaller eyes and abno…	Cerebellum		Danio rerio	Modulation of p53 and met expression by Kruppel-like factor 8 regulates zebrafish cerebellar development.	2015-09-01T00:00:00.000+02:00	Developmental neurobiology; Vol. 75; Iss. 9	25528982	PUBMED	811	62	improt table_2	bp(GOBP:"cell death") -> path(MESHD:Microphthalmos)
bp(GOBP:"cell death")	increases	path(MESHD:Microcephaly)							The failure of rbbp4 d4/d4 neural precursors to survive explains the reduced eye and microcephaly observed in mutant larvae.				Epigenetic regulators Rbbp4 and Hdac1 are overexpressed in a zebrafish model of RB1 embryonal brain tumor, and are required for neural progenitor survival and proliferation	2018-06-15T00:00:00.000+02:00	Disease models & mechanisms	29914980	PUBMED	810	62	improt table_2	bp(GOBP:"cell death") -> path(MESHD:Microcephaly)
bp(MESHPP:Permeability)	decreases	bp(GOBP:"brain morphogenesis")	developing neuroepithelium					immunolocalization	Taken together, our data revealed that the early neuroepithelial layer lining the brain ventricles is part of an embryonic cerebral-ventricular barrier system at 20 hpf, which is required for the initial ventricular expansion process and that Claudin-Claudin trans interaction by Cldn5a provide an essential tightening role within this tissue.	Cerebellum		Danio rerio	Establishment of a neuroepithelial barrier by Claudin5a is essential for zebrafish brain ventricular lumen expansion.	2010-01-26T00:00:00.000+01:00	Proceedings of the National Academy of Sciences of the United States of America; Vol. 107; Iss. 4	20080584	PUBMED	809	62	improt table_2	bp(MESHPP:Permeability) -| bp(GOBP:"brain morphogenesis")
bp(GOBP:"cell proliferation")	decreases	path(MESHD:Microphthalmos)				very high		morpholino experiment	We show that rasl11b is negatively regulated downstream of Sema6A/PlxnA2 signaling and when overexpressed, decreases RPC proliferation and eye size.	Eye		Danio rerio	Identification of target genes downstream of semaphorin6A/PlexinA2 signaling in zebrafish	2017-04-25T00:00:00.000+02:00	Developmental Dynamics	28440030	PUBMED	808	62	improt table_2	bp(GOBP:"cell proliferation") -| path(MESHD:Microphthalmos)
bp(GOBP:"cell proliferation")	decreases	path(MESHD:Microphthalmos)						cell proliferation assay	We found that cell proliferation was reduced, while apoptosis was enhanced, in the cerebellar primordium of klf8 morphants at 24 hpf; co-injection with p53 MOsp substantially prevented inhibition of cell proliferation and induction of apoptosis (Fig 3) [] embryos injected with klf8-MO1atg (2.2 ng/embryo), klf8-MO2atg (1.9 ng/embryo), or MOAC+DO (1.1 ng each/embryo) possessed smaller eyes and abno…	Cerebellum		Danio rerio	Modulation of p53 and met expression by Kruppel-like factor 8 regulates zebrafish cerebellar development.	2015-09-01T00:00:00.000+02:00	Developmental neurobiology; Vol. 75; Iss. 9	25528982	PUBMED	808	62	improt table_2	bp(GOBP:"cell proliferation") -| path(MESHD:Microphthalmos)
bp(GOBP:"cell proliferation")	decreases	path(MESHD:Microcephaly)							The absence of apoptosis combined with an overall reduced size suggests that hdac1 is required for persistent proliferation of stem cells to generate the neural progenitor pool and new neurons [] homozygous mutant hdac1 d4/d4 are also larval lethal, and at 3 dpf show a reduced body size, curved trunk, microcephaly and coloboma in the retina (Fig 5F, arrow).				Epigenetic regulators Rbbp4 and Hdac1 are overexpressed in a zebrafish model of RB1 embryonal brain tumor, and are required for neural progenitor survival and proliferation	2018-06-15T00:00:00.000+02:00	Disease models & mechanisms	29914980	PUBMED	807	62	improt table_2	bp(GOBP:"cell proliferation") -| path(MESHD:Microcephaly)
bp(GOBP:"cell proliferation")	increases	bp(MESHPP:"Cell Count")				very high		mutant phenotype	We carried out a BrdU incorporation study and demonstrated that the increase in pituitary cell number seen in usp39 mutants was due to an increase in proliferation .	Pituitary Gland		Danio rerio	Zebrafish usp39 mutation leads to rb1 mRNA splicing defect and pituitary lineage expansion.	2011-01-13T00:00:00.000+01:00	PLoS genetics; Vol. 7; Iss. 1	21249182	PUBMED	806	62	improt table_2	bp(GOBP:"cell proliferation") -> bp(MESHPP:"Cell Count")
bp(GOBP:"cell proliferation")	increases	bp(MESHPP:"Cell Count")				very high		over expression analysis	At the same time, phospho-histone H3 antibody staining revealed an increase in proliferating cells in the brain of kctd13 morphants and a reciprocal decrease of proliferating cells in overexpressant embryos (Fig. 2 c, d) [...] Counting of cell nuclei at 4.5 dpf [...] showed significant reciprocal changes in the total number of cells in each of the telencephalon, diencephalon, and mesencephalon.	Diencephalon		Danio rerio	KCTD13 is a major driver of mirrored neuroanatomical phenotypes of the 16p11.2 copy number variant.	2012-05-16T00:00:00.000+02:00	Nature; Vol. 485; Iss. 7398	22596160	PUBMED	806	62	improt table_2	bp(GOBP:"cell proliferation") -> bp(MESHPP:"Cell Count")
bp(GOBP:"cell proliferation")	increases	bp(GOBP:"brain morphogenesis")						green fluorescent protein reporter gene assay	Thus, the earliest demonstrable zic2a and zic5 function in the midbrain is to stimulate proliferation. We observed two distinct defects in zic2a morphants: (1) abnormal morphology of the dorsal neural tube, including incomplete inflation of midbrain and hindbrain ventricles (86%, n=188); and (2) reduced neural retina with open choroid fissure (coloboma, 65%, n=99).	Tectum Mesencephali		Danio rerio	The zebrafish zic2a-zic5 gene pair acts downstream of canonical Wnt signaling to control cell proliferation in the developing tectum.	2007-02-01T00:00:00.000+01:00	Development (Cambridge, England); Vol. 134; Iss. 4	17215296	PUBMED	805	62	improt table_2	bp(GOBP:"cell proliferation") -> bp(GOBP:"brain morphogenesis")
bp(GOBP:"apical junction assembly")	decreases	bp(MESHPP:Permeability)	developing neuroepithelium			very high		immunolocalization	Together, our analyses demonstrated that the early neuroepithelial layer lining brain ventricles represents a cerebral-ventricular barrier and that Cldn5a determines the permeability of hindbrain neuroepithelial cell TJs for small molecules.	Cerebellum		Danio rerio	Establishment of a neuroepithelial barrier by Claudin5a is essential for zebrafish brain ventricular lumen expansion.	2010-01-26T00:00:00.000+01:00	Proceedings of the National Academy of Sciences of the United States of America; Vol. 107; Iss. 4	20080584	PUBMED	804	62	improt table_2	bp(GOBP:"apical junction assembly") -| bp(MESHPP:Permeability)
bp(GOBP:"apical junction assembly")	increases	bp(GOBP:"brain morphogenesis")	brain ventricle					morpholino experiment	However, after greater loss of function elicited by an atp1a1 start site MO, or by fxyd1 splice site MO, apical junction and polarity proteins are discontinuous, with non-polarized cells crossing the midline and multiple small lumens forming [] Therefore, Atp1a1 and Fxyd1 are required during initial neuroepithelial formation.			Danio rerio	Multiple roles for the Na,K-ATPase subunits, Atp1a1 and Fxyd1, during brain ventricle development.	2012-08-15T00:00:00.000+02:00	Developmental biology; Vol. 368; Iss. 2	22683378	PUBMED	803	62	improt table_2	bp(GOBP:"apical junction assembly") -> bp(GOBP:"brain morphogenesis")
act(p(ZFIN:zic5))	increases	bp(GOBP:"cell proliferation")				very high		bromodeoxyuridine incorporation assay	Altogether these data demonstrate that relieving her6 or zic5 from miR-9 inhibition is sufficient to increase proliferation in the hindbrain VZ, implicating these mRNAs as major miR-9 targets in the control of progenitor proliferation in this area.	Brain		Danio rerio	miR-9 controls the timing of neurogenesis through the direct inhibition of antagonistic factors.	2012-05-15T00:00:00.000+02:00	Developmental cell; Vol. 22; Iss. 5	22595676	PUBMED	802	62	improt table_2	act(p(ZFIN:zic5)) -> bp(GOBP:"cell proliferation")
act(p(ZFIN:zic5))	increases	bp(GOBP:"cell proliferation")						green fluorescent protein reporter gene assay	Thus, the earliest demonstrable zic2a and zic5 function in the midbrain is to stimulate proliferation. We observed two distinct defects in zic2a morphants: (1) abnormal morphology of the dorsal neural tube, including incomplete inflation of midbrain and hindbrain ventricles (86%, n=188); and (2) reduced neural retina with open choroid fissure (coloboma, 65%, n=99).	Tectum Mesencephali		Danio rerio	The zebrafish zic2a-zic5 gene pair acts downstream of canonical Wnt signaling to control cell proliferation in the developing tectum.	2007-02-01T00:00:00.000+01:00	Development (Cambridge, England); Vol. 134; Iss. 4	17215296	PUBMED	802	62	improt table_2	act(p(ZFIN:zic5)) -> bp(GOBP:"cell proliferation")
p(ZFIN:zic5)	actsIn	act(p(ZFIN:zic5))				very high		bromodeoxyuridine incorporation assay	Altogether these data demonstrate that relieving her6 or zic5 from miR-9 inhibition is sufficient to increase proliferation in the hindbrain VZ, implicating these mRNAs as major miR-9 targets in the control of progenitor proliferation in this area.	Brain		Danio rerio	miR-9 controls the timing of neurogenesis through the direct inhibition of antagonistic factors.	2012-05-15T00:00:00.000+02:00	Developmental cell; Vol. 22; Iss. 5	22595676	PUBMED	801	62	improt table_2	act(p(ZFIN:zic5)) -> bp(GOBP:"cell proliferation")
p(ZFIN:zic5)	actsIn	act(p(ZFIN:zic5))						green fluorescent protein reporter gene assay	Thus, the earliest demonstrable zic2a and zic5 function in the midbrain is to stimulate proliferation. We observed two distinct defects in zic2a morphants: (1) abnormal morphology of the dorsal neural tube, including incomplete inflation of midbrain and hindbrain ventricles (86%, n=188); and (2) reduced neural retina with open choroid fissure (coloboma, 65%, n=99).	Tectum Mesencephali		Danio rerio	The zebrafish zic2a-zic5 gene pair acts downstream of canonical Wnt signaling to control cell proliferation in the developing tectum.	2007-02-01T00:00:00.000+01:00	Development (Cambridge, England); Vol. 134; Iss. 4	17215296	PUBMED	801	62	improt table_2	act(p(ZFIN:zic5)) -> bp(GOBP:"cell proliferation")
act(p(ZFIN:zic2a))	increases	r(ZFIN:arxa)					holoprosencephaly	in situ hybridization	arx expression was similarly reduced using non-overlapping translation-blocking MOs against zic2a.	Prosencephalon		Danio rerio	A novel role for zebrafish zic2a during forebrain development.	2008-05-01T00:00:00.000+02:00	Developmental biology; Vol. 317; Iss. 1	18358464	PUBMED	800	62	improt table_2	act(p(ZFIN:zic2a)) -> r(ZFIN:arxa)
act(p(ZFIN:zic2a))	increases	bp(GOBP:"cell proliferation")						green fluorescent protein reporter gene assay	Thus, the earliest demonstrable zic2a and zic5 function in the midbrain is to stimulate proliferation. We observed two distinct defects in zic2a morphants: (1) abnormal morphology of the dorsal neural tube, including incomplete inflation of midbrain and hindbrain ventricles (86%, n=188); and (2) reduced neural retina with open choroid fissure (coloboma, 65%, n=99).	Tectum Mesencephali		Danio rerio	The zebrafish zic2a-zic5 gene pair acts downstream of canonical Wnt signaling to control cell proliferation in the developing tectum.	2007-02-01T00:00:00.000+01:00	Development (Cambridge, England); Vol. 134; Iss. 4	17215296	PUBMED	799	62	improt table_2	act(p(ZFIN:zic2a)) -> bp(GOBP:"cell proliferation")
p(ZFIN:zic2a)	actsIn	act(p(ZFIN:zic2a))						green fluorescent protein reporter gene assay	Thus, the earliest demonstrable zic2a and zic5 function in the midbrain is to stimulate proliferation. We observed two distinct defects in zic2a morphants: (1) abnormal morphology of the dorsal neural tube, including incomplete inflation of midbrain and hindbrain ventricles (86%, n=188); and (2) reduced neural retina with open choroid fissure (coloboma, 65%, n=99).	Tectum Mesencephali		Danio rerio	The zebrafish zic2a-zic5 gene pair acts downstream of canonical Wnt signaling to control cell proliferation in the developing tectum.	2007-02-01T00:00:00.000+01:00	Development (Cambridge, England); Vol. 134; Iss. 4	17215296	PUBMED	798	62	improt table_2	act(p(ZFIN:zic2a)) -> bp(GOBP:"cell proliferation")
p(ZFIN:zic2a)	actsIn	act(p(ZFIN:zic2a))					holoprosencephaly	in situ hybridization	arx expression was similarly reduced using non-overlapping translation-blocking MOs against zic2a.	Prosencephalon		Danio rerio	A novel role for zebrafish zic2a during forebrain development.	2008-05-01T00:00:00.000+02:00	Developmental biology; Vol. 317; Iss. 1	18358464	PUBMED	798	62	improt table_2	act(p(ZFIN:zic2a)) -> r(ZFIN:arxa)
p(ZFIN:zic2a)	actsIn	act(p(ZFIN:zic2a))					holoprosencephaly	in situ hybridization	Expression domains of sim1 and otpb, transcription factors that mark overlapping clusters of neurons in the preoptic area, were dramatically reduced in Zic2a-depleted embryos (Figs. 3D, F).	Prosencephalon		Danio rerio	A novel role for zebrafish zic2a during forebrain development.	2008-05-01T00:00:00.000+02:00	Developmental biology; Vol. 317; Iss. 1	18358464	PUBMED	798	62	improt table_2	act(p(ZFIN:zic2a)) -> r(ZFIN:sim1a)
p(ZFIN:zic2a)	actsIn	act(p(ZFIN:zic2a))					holoprosencephaly	in situ hybridization	Expression domains of sim1 and otpb, transcription factors that mark overlapping clusters of neurons in the preoptic area, were dramatically reduced in Zic2a-depleted embryos (Figs. 3D, F).	Prosencephalon		Danio rerio	A novel role for zebrafish zic2a during forebrain development.	2008-05-01T00:00:00.000+02:00	Developmental biology; Vol. 317; Iss. 1	18358464	PUBMED	798	62	improt table_2	act(p(ZFIN:zic2a)) -> r(ZFIN:otpb)
p(ZFIN:zic2a)	actsIn	act(p(ZFIN:zic2a))					holoprosencephaly	in situ hybridization	Several markers of the AD (PT and preoptic area), had reduced expression domains in zic2a morphants [] These markers included dlx2a (Figs. 2A, B), pax6a (Figs. 2C, D), and eomesa (Supplementary Fig. 3).	Prosencephalon		Danio rerio	A novel role for zebrafish zic2a during forebrain development.	2008-05-01T00:00:00.000+02:00	Developmental biology; Vol. 317; Iss. 1	18358464	PUBMED	798	62	improt table_2	act(p(ZFIN:zic2a)) -> r(ZFIN:dlx2a)
p(ZFIN:zic2a)	actsIn	act(p(ZFIN:zic2a))					holoprosencephaly	in situ hybridization	Several markers of the AD (PT and preoptic area), had reduced expression domains in zic2a morphants [] These markers included dlx2a (Figs. 2A, B), pax6a (Figs. 2C, D), and eomesa (Supplementary Fig. 3).	Prosencephalon		Danio rerio	A novel role for zebrafish zic2a during forebrain development.	2008-05-01T00:00:00.000+02:00	Developmental biology; Vol. 317; Iss. 1	18358464	PUBMED	798	62	improt table_2	act(p(ZFIN:zic2a)) -> r(ZFIN:pax6a)
p(ZFIN:zic2a)	actsIn	act(p(ZFIN:zic2a))					holoprosencephaly	in situ hybridization	Several markers of the AD (PT and preoptic area), had reduced expression domains in zic2a morphants [] These markers included dlx2a (Figs. 2A, B), pax6a (Figs. 2C, D), and eomesa (Supplementary Fig. 3).	Prosencephalon		Danio rerio	A novel role for zebrafish zic2a during forebrain development.	2008-05-01T00:00:00.000+02:00	Developmental biology; Vol. 317; Iss. 1	18358464	PUBMED	798	62	improt table_2	act(p(ZFIN:zic2a)) -> r(ZFIN:eomesa)
act(p(ZFIN:zc4h2))	increases	r(ZFIN:vsx2)						in situ hybridization	However, in [zc4h2] mutant embryos, expression of both vsx2, which labels V2a interneurons (6), and vsx1, which labels V2a/b interneuron precursors (7), was significantly decreased throughout the CNS (Figs 4E,F and and 5A-D).	Central Nervous System		Danio rerio	ZC4H2, an XLID gene, is required for the generation of a specific subset of CNS interneurons.	2015-09-01T00:00:00.000+02:00	Human molecular genetics; Vol. 24; Iss. 17	26056227	PUBMED	797	62	improt table_2	act(p(ZFIN:zc4h2)) -> r(ZFIN:vsx2)
act(p(ZFIN:zc4h2))	increases	bp(MESHPP:"Cell Count")						in situ hybridization	By 33 hpf, a reduction in GABAergic interneurons was observed in the midbrain tegmentum region of zc4h2 mutants, which is thought to control pectoral fin and jaw movements.	Central Nervous System		Danio rerio	ZC4H2, an XLID gene, is required for the generation of a specific subset of CNS interneurons.	2015-09-01T00:00:00.000+02:00	Human molecular genetics; Vol. 24; Iss. 17	26056227	PUBMED	796	62	improt table_2	act(p(ZFIN:zc4h2)) -> bp(MESHPP:"Cell Count")
p(ZFIN:zc4h2)	actsIn	act(p(ZFIN:zc4h2))						in situ hybridization	However, in [zc4h2] mutant embryos, expression of both vsx2, which labels V2a interneurons (6), and vsx1, which labels V2a/b interneuron precursors (7), was significantly decreased throughout the CNS (Figs 4E,F and and 5A-D).	Central Nervous System		Danio rerio	ZC4H2, an XLID gene, is required for the generation of a specific subset of CNS interneurons.	2015-09-01T00:00:00.000+02:00	Human molecular genetics; Vol. 24; Iss. 17	26056227	PUBMED	795	62	improt table_2	act(p(ZFIN:zc4h2)) -> r(ZFIN:vsx1)
p(ZFIN:zc4h2)	actsIn	act(p(ZFIN:zc4h2))						in situ hybridization	However, in [zc4h2] mutant embryos, expression of both vsx2, which labels V2a interneurons (6), and vsx1, which labels V2a/b interneuron precursors (7), was significantly decreased throughout the CNS (Figs 4E,F and and 5A-D).	Central Nervous System		Danio rerio	ZC4H2, an XLID gene, is required for the generation of a specific subset of CNS interneurons.	2015-09-01T00:00:00.000+02:00	Human molecular genetics; Vol. 24; Iss. 17	26056227	PUBMED	795	62	improt table_2	act(p(ZFIN:zc4h2)) -> r(ZFIN:vsx2)
p(ZFIN:zc4h2)	actsIn	act(p(ZFIN:zc4h2))						in situ hybridization	In [zc4h2] mutant embryos, dbx2 expression was clearly expanded, with a corresponding loss of nkx6.1 expression in the midbrain tegmentum, hindbrain and spinal cord (Fig. 5E,F and I-L).	Central Nervous System		Danio rerio	ZC4H2, an XLID gene, is required for the generation of a specific subset of CNS interneurons.	2015-09-01T00:00:00.000+02:00	Human molecular genetics; Vol. 24; Iss. 17	26056227	PUBMED	795	62	improt table_2	act(p(ZFIN:zc4h2)) -| r(ZFIN:dbx2)
p(ZFIN:zc4h2)	actsIn	act(p(ZFIN:zc4h2))				very high		in situ hybridization	In [zc4h2] mutant embryos, dbx2 expression was clearly expanded, with a corresponding loss of nkx6.1 expression in the midbrain tegmentum, hindbrain and spinal cord (Fig. 5E,F and I-L).	Central Nervous System		Danio rerio	ZC4H2, an XLID gene, is required for the generation of a specific subset of CNS interneurons.	2015-09-01T00:00:00.000+02:00	Human molecular genetics; Vol. 24; Iss. 17	26056227	PUBMED	795	62	improt table_2	act(p(ZFIN:zc4h2)) -> r(ZFIN:nkx6_1)
p(ZFIN:zc4h2)	actsIn	act(p(ZFIN:zc4h2))						in situ hybridization	By 33 hpf, a reduction in GABAergic interneurons was observed in the midbrain tegmentum region of zc4h2 mutants, which is thought to control pectoral fin and jaw movements.	Central Nervous System		Danio rerio	ZC4H2, an XLID gene, is required for the generation of a specific subset of CNS interneurons.	2015-09-01T00:00:00.000+02:00	Human molecular genetics; Vol. 24; Iss. 17	26056227	PUBMED	795	62	improt table_2	act(p(ZFIN:zc4h2)) -> bp(MESHPP:"Cell Count")
p(ZFIN:zc4h2)	actsIn	act(p(ZFIN:zc4h2))						in situ hybridization	Further analysis showed similar reductions in the expression of both gata2 and gata3 in the spinal cord, hindbrain neurons and the midbrain tegmentum at 24 hpf [in zc4h2 mutants].	Central Nervous System		Danio rerio	ZC4H2, an XLID gene, is required for the generation of a specific subset of CNS interneurons.	2015-09-01T00:00:00.000+02:00	Human molecular genetics; Vol. 24; Iss. 17	26056227	PUBMED	795	62	improt table_2	act(p(ZFIN:zc4h2)) -> r(ZFIN:gata2a)
p(ZFIN:zc4h2)	actsIn	act(p(ZFIN:zc4h2))						in situ hybridization	Further analysis showed similar reductions in the expression of both gata2 and gata3 in the spinal cord, hindbrain neurons and the midbrain tegmentum at 24 hpf [in zc4h2 mutants].	Central Nervous System		Danio rerio	ZC4H2, an XLID gene, is required for the generation of a specific subset of CNS interneurons.	2015-09-01T00:00:00.000+02:00	Human molecular genetics; Vol. 24; Iss. 17	26056227	PUBMED	795	62	improt table_2	act(p(ZFIN:zc4h2)) -> r(ZFIN:gata3)
act(p(ZFIN:wnt1))	increases	p(ZFIN:lef1,pmod(P))						western blot	Taken together, these results suggest that Wnt1 and Nlk2 regulate tectum development by inducing Lef1 phosphorylation in zebrafish midbrain.	Neurons		Danio rerio	NLK positively regulates Wnt/b-catenin signalling by phosphorylating LEF1 in neural progenitor cells.	2012-04-18T00:00:00.000+02:00	The EMBO journal; Vol. 31; Iss. 8	22373574	PUBMED	794	62	improt table_2	act(p(ZFIN:wnt1)) -> p(ZFIN:lef1,pmod(P))
p(ZFIN:wnt1)	actsIn	act(p(ZFIN:wnt1))						western blot	Taken together, these results suggest that Wnt1 and Nlk2 regulate tectum development by inducing Lef1 phosphorylation in zebrafish midbrain.	Neurons		Danio rerio	NLK positively regulates Wnt/b-catenin signalling by phosphorylating LEF1 in neural progenitor cells.	2012-04-18T00:00:00.000+02:00	The EMBO journal; Vol. 31; Iss. 8	22373574	PUBMED	793	62	improt table_2	act(p(ZFIN:wnt1)) -> p(ZFIN:lef1,pmod(P))
act(p(ZFIN:wdr62))	decreases	path(MESHD:Microcephaly)				very high		morpholino experiment	Both mutants and all four [stil, aspm, wdr62 and odf2] morphants exhibited a consistent MCPH-like phenotype involving marked reduction in head size (figure 2a.	Central Nervous System		Danio rerio	Microcephaly models in the developing zebrafish retinal neuroepithelium point to an underlying defect in metaphase progression.	2013-10-23T00:00:00.000+02:00	Open biology; Vol. 3; Iss. 10	24153002	PUBMED	792	62	improt table_2	act(p(ZFIN:wdr62)) -| path(MESHD:Microcephaly)
act(p(ZFIN:wdr62))	increases	bp(GOBP:"cell proliferation")				very high		morpholino experiment	When [stil, aspm, wdr62] morphant cells were then transplanted into morphant hosts, clone size was considerably reduced.	Central Nervous System		Danio rerio	Microcephaly models in the developing zebrafish retinal neuroepithelium point to an underlying defect in metaphase progression.	2013-10-23T00:00:00.000+02:00	Open biology; Vol. 3; Iss. 10	24153002	PUBMED	791	62	improt table_2	act(p(ZFIN:wdr62)) -> bp(GOBP:"cell proliferation")
p(ZFIN:wdr62)	actsIn	act(p(ZFIN:wdr62))				very high		morpholino experiment	Both mutants and all four [stil, aspm, wdr62 and odf2] morphants exhibited a consistent MCPH-like phenotype involving marked reduction in head size (figure 2a.	Central Nervous System		Danio rerio	Microcephaly models in the developing zebrafish retinal neuroepithelium point to an underlying defect in metaphase progression.	2013-10-23T00:00:00.000+02:00	Open biology; Vol. 3; Iss. 10	24153002	PUBMED	790	62	improt table_2	act(p(ZFIN:wdr62)) -| path(MESHD:Microcephaly)
p(ZFIN:wdr62)	actsIn	act(p(ZFIN:wdr62))				very high		morpholino experiment	When [stil, aspm, wdr62] morphant cells were then transplanted into morphant hosts, clone size was considerably reduced.	Central Nervous System		Danio rerio	Microcephaly models in the developing zebrafish retinal neuroepithelium point to an underlying defect in metaphase progression.	2013-10-23T00:00:00.000+02:00	Open biology; Vol. 3; Iss. 10	24153002	PUBMED	790	62	improt table_2	act(p(ZFIN:wdr62)) -> bp(GOBP:"cell proliferation")
act(p(ZFIN:vsx2))	decreases	path(MESHD:Microphthalmos)						in situ hybridization	Chx10 knockdown led to an increase in vsx1 expression specifically in the eye, as well as to a decrease in eye size (Figs 7B, C).	Eye		Danio rerio	Negative regulation of Vsx1 by its paralog Chx10/Vsx2 is conserved in the vertebrate retina.	2008-02-04T00:00:00.000+01:00	Brain research; Vol. 1192; Iss.	17919464	PUBMED	789	62	improt table_2	act(p(ZFIN:vsx2)) -| path(MESHD:Microphthalmos)
p(ZFIN:vsx2)	actsIn	act(p(ZFIN:vsx2))						in situ hybridization	Chx10 knockdown led to an increase in vsx1 expression specifically in the eye, as well as to a decrease in eye size (Figs 7B, C).	Eye		Danio rerio	Negative regulation of Vsx1 by its paralog Chx10/Vsx2 is conserved in the vertebrate retina.	2008-02-04T00:00:00.000+01:00	Brain research; Vol. 1192; Iss.	17919464	PUBMED	788	62	improt table_2	act(p(ZFIN:vsx2)) -| r(ZFIN:vsx1)
p(ZFIN:vsx2)	actsIn	act(p(ZFIN:vsx2))						in situ hybridization	Chx10 knockdown led to an increase in vsx1 expression specifically in the eye, as well as to a decrease in eye size (Figs 7B, C).	Eye		Danio rerio	Negative regulation of Vsx1 by its paralog Chx10/Vsx2 is conserved in the vertebrate retina.	2008-02-04T00:00:00.000+01:00	Brain research; Vol. 1192; Iss.	17919464	PUBMED	788	62	improt table_2	act(p(ZFIN:vsx2)) -| path(MESHD:Microphthalmos)
p(ZFIN:vangl2)	actsIn	act(p(ZFIN:vangl2))	brain					microscopy	Therefore, the interaction of the PDZ binding motifs of Vangl1/Vangl2 with specific targeting chaperones such as NHERF1 is required for correct localization.			Danio rerio	The PDZ Protein Na+/H+ Exchanger Regulatory Factor-1 (NHERF1) Regulates Planar Cell Polarity and Motile Cilia Organization.	2016-01-01T00:00:00.000+01:00	PloS one; Vol. 11; Iss. 4	27055101	PUBMED	787	62	improt table_2	act(p(ZFIN:slc9a3r1)) => act(p(ZFIN:vangl2))
p(ZFIN:vangl2)	actsIn	act(p(ZFIN:vangl2))	brain					mutant phenotype	In Celsr2-/- tissue, Fzd3 and especially Vangl2 were only partially targeted to the cell membrane.			Mus musculus	Lack of cadherins Celsr2 and Celsr3 impairs ependymal ciliogenesis, leading to fatal hydrocephalus.	2010-06-01T00:00:00.000+02:00	Nature neuroscience; Vol. 13; Iss. 6	20473291	PUBMED	787	62	improt table_2	act(p(ZFIN:celsr2)) -> act(p(ZFIN:vangl2))
p(ZFIN:vangl2)	actsIn	act(p(ZFIN:vangl2))						morpholino experiment	Depletion of zebrafish Vangl2 levels using a translation blocking morpholino (83) led to the development of the ciliary phenotypes of body curvature, cysts and hydrocephalus in a similar manner to tmem67 morphants (Fig. 9A).	Brain	Hydrocephalus	Danio rerio	The Meckel syndrome protein meckelin (TMEM67) is a key regulator of cilia [Function] but is not required for tissue planar polarity.	2013-05-15T00:00:00.000+02:00	Human molecular genetics; Vol. 22; Iss. 10	23393159	PUBMED	787	62	improt table_2	act(p(ZFIN:vangl2)) -| path(MESHD:Hydrocephalus)
act(p(ZFIN:vangl2))	decreases	path(MESHD:Hydrocephalus)						morpholino experiment	Depletion of zebrafish Vangl2 levels using a translation blocking morpholino (83) led to the development of the ciliary phenotypes of body curvature, cysts and hydrocephalus in a similar manner to tmem67 morphants (Fig. 9A).	Brain	Hydrocephalus	Danio rerio	The Meckel syndrome protein meckelin (TMEM67) is a key regulator of cilia [Function] but is not required for tissue planar polarity.	2013-05-15T00:00:00.000+02:00	Human molecular genetics; Vol. 22; Iss. 10	23393159	PUBMED	786	62	improt table_2	act(p(ZFIN:vangl2)) -| path(MESHD:Hydrocephalus)
act(p(ZFIN:usp39))	increases	r(ZFIN:rb1)						mutant phenotype	In summary, expression levels of 3 genes were increased including e2f4, rbl2 (p130) and cdkn1a (p21) and expression of the other 8 cell cycle genes including rb1 were downregulated (Table 2; Figure S3) [in usp39 mutants].	Pituitary Gland		Danio rerio	Zebrafish usp39 mutation leads to rb1 mRNA splicing defect and pituitary lineage expansion.	2011-01-13T00:00:00.000+01:00	PLoS genetics; Vol. 7; Iss. 1	21249182	PUBMED	785	62	improt table_2	act(p(ZFIN:usp39)) -> r(ZFIN:rb1)
act(p(ZFIN:usp39))	decreases	r(ZFIN:pitx3)						mutant phenotype	At 36 hpf, usp39 mutants exhibited no increased expression of lim3, however pit1, lim3, pitx3, eya1 and ascl1a showed a significant expression difference [increase] at a later state (48 hpf) compared with wt.	Pituitary Gland		Danio rerio	Zebrafish usp39 mutation leads to rb1 mRNA splicing defect and pituitary lineage expansion.	2011-01-13T00:00:00.000+01:00	PLoS genetics; Vol. 7; Iss. 1	21249182	PUBMED	784	62	improt table_2	act(p(ZFIN:usp39)) -| r(ZFIN:pitx3)
act(p(ZFIN:usp39))	decreases	path(MESHD:Microcephaly)						mutant phenotype	In addition, loss of usp39 expression by 42 hpf corresponds to the time at which the usp39 mutant embryos fully develop a phenotype of microcephaly.	Pituitary Gland	Microcephaly	Danio rerio	Zebrafish usp39 mutation leads to rb1 mRNA splicing defect and pituitary lineage expansion.	2011-01-13T00:00:00.000+01:00	PLoS genetics; Vol. 7; Iss. 1	21249182	PUBMED	783	62	improt table_2	act(p(ZFIN:usp39)) -| path(MESHD:Microcephaly)
act(p(ZFIN:usp39))	decreases	bp(GOBP:"cell proliferation")						mutant phenotype	We carried out a BrdU incorporation study and demonstrated that the increase in pituitary cell number seen in usp39 mutants was due to an increase in proliferation .	Pituitary Gland		Danio rerio	Zebrafish usp39 mutation leads to rb1 mRNA splicing defect and pituitary lineage expansion.	2011-01-13T00:00:00.000+01:00	PLoS genetics; Vol. 7; Iss. 1	21249182	PUBMED	782	62	improt table_2	act(p(ZFIN:usp39)) -| bp(GOBP:"cell proliferation")
p(ZFIN:usp39)	actsIn	act(p(ZFIN:usp39))						mutant phenotype	In addition, loss of usp39 expression by 42 hpf corresponds to the time at which the usp39 mutant embryos fully develop a phenotype of microcephaly.	Pituitary Gland	Microcephaly	Danio rerio	Zebrafish usp39 mutation leads to rb1 mRNA splicing defect and pituitary lineage expansion.	2011-01-13T00:00:00.000+01:00	PLoS genetics; Vol. 7; Iss. 1	21249182	PUBMED	781	62	improt table_2	act(p(ZFIN:usp39)) -| path(MESHD:Microcephaly)
p(ZFIN:usp39)	actsIn	act(p(ZFIN:usp39))						mutant phenotype	To determine if additional pituitary lineages are affected by the usp39 mutation, we performed double color RNA in situ hybridization analysis with combinatory pituitary lineage specific marker genes pomc, gh, prl, tsh, and with cga [...] This analysis revealed expansion of all the analyzed cell lineages.	Pituitary Gland		Danio rerio	Zebrafish usp39 mutation leads to rb1 mRNA splicing defect and pituitary lineage expansion.	2011-01-13T00:00:00.000+01:00	PLoS genetics; Vol. 7; Iss. 1	21249182	PUBMED	781	62	improt table_2	act(p(ZFIN:usp39)) -| r(ZFIN:pomca)
p(ZFIN:usp39)	actsIn	act(p(ZFIN:usp39))						mutant phenotype	To determine if additional pituitary lineages are affected by the usp39 mutation, we performed double color RNA in situ hybridization analysis with combinatory pituitary lineage specific marker genes pomc, gh, prl, tsh, and with cga [...] This analysis revealed expansion of all the analyzed cell lineages.	Pituitary Gland		Danio rerio	Zebrafish usp39 mutation leads to rb1 mRNA splicing defect and pituitary lineage expansion.	2011-01-13T00:00:00.000+01:00	PLoS genetics; Vol. 7; Iss. 1	21249182	PUBMED	781	62	improt table_2	act(p(ZFIN:usp39)) -| r(ZFIN:prl)
p(ZFIN:usp39)	actsIn	act(p(ZFIN:usp39))						mutant phenotype	To determine if additional pituitary lineages are affected by the usp39 mutation, we performed double color RNA in situ hybridization analysis with combinatory pituitary lineage specific marker genes pomc, gh, prl, tsh, and with cga [...] This analysis revealed expansion of all the analyzed cell lineages.	Pituitary Gland		Danio rerio	Zebrafish usp39 mutation leads to rb1 mRNA splicing defect and pituitary lineage expansion.	2011-01-13T00:00:00.000+01:00	PLoS genetics; Vol. 7; Iss. 1	21249182	PUBMED	781	62	improt table_2	act(p(ZFIN:usp39)) -| r(ZFIN:tshba)
p(ZFIN:usp39)	actsIn	act(p(ZFIN:usp39))						mutant phenotype	To determine if additional pituitary lineages are affected by the usp39 mutation, we performed double color RNA in situ hybridization analysis with combinatory pituitary lineage specific marker genes pomc, gh, prl, tsh, and with cga [...] This analysis revealed expansion of all the analyzed cell lineages.	Pituitary Gland		Danio rerio	Zebrafish usp39 mutation leads to rb1 mRNA splicing defect and pituitary lineage expansion.	2011-01-13T00:00:00.000+01:00	PLoS genetics; Vol. 7; Iss. 1	21249182	PUBMED	781	62	improt table_2	act(p(ZFIN:usp39)) -| r(ZFIN:cga)
p(ZFIN:usp39)	actsIn	act(p(ZFIN:usp39))						mutant phenotype	At 36 hpf, usp39 mutants exhibited no increased expression of lim3, however pit1, lim3, pitx3, eya1 and ascl1a showed a significant expression difference [increase] at a later state (48 hpf) compared with wt.	Pituitary Gland		Danio rerio	Zebrafish usp39 mutation leads to rb1 mRNA splicing defect and pituitary lineage expansion.	2011-01-13T00:00:00.000+01:00	PLoS genetics; Vol. 7; Iss. 1	21249182	PUBMED	781	62	improt table_2	act(p(ZFIN:usp39)) -| r(ZFIN:ascl1a)
p(ZFIN:usp39)	actsIn	act(p(ZFIN:usp39))						mutant phenotype	At 36 hpf, usp39 mutants exhibited no increased expression of lim3, however pit1, lim3, pitx3, eya1 and ascl1a showed a significant expression difference [increase] at a later state (48 hpf) compared with wt.	Pituitary Gland		Danio rerio	Zebrafish usp39 mutation leads to rb1 mRNA splicing defect and pituitary lineage expansion.	2011-01-13T00:00:00.000+01:00	PLoS genetics; Vol. 7; Iss. 1	21249182	PUBMED	781	62	improt table_2	act(p(ZFIN:usp39)) -| r(ZFIN:pou1f1)
p(ZFIN:usp39)	actsIn	act(p(ZFIN:usp39))						mutant phenotype	At 36 hpf, usp39 mutants exhibited no increased expression of lim3, however pit1, lim3, pitx3, eya1 and ascl1a showed a significant expression difference [increase] at a later state (48 hpf) compared with wt.	Pituitary Gland		Danio rerio	Zebrafish usp39 mutation leads to rb1 mRNA splicing defect and pituitary lineage expansion.	2011-01-13T00:00:00.000+01:00	PLoS genetics; Vol. 7; Iss. 1	21249182	PUBMED	781	62	improt table_2	act(p(ZFIN:usp39)) -| r(ZFIN:lhx3)
p(ZFIN:usp39)	actsIn	act(p(ZFIN:usp39))						mutant phenotype	At 36 hpf, usp39 mutants exhibited no increased expression of lim3, however pit1, lim3, pitx3, eya1 and ascl1a showed a significant expression difference [increase] at a later state (48 hpf) compared with wt.	Pituitary Gland		Danio rerio	Zebrafish usp39 mutation leads to rb1 mRNA splicing defect and pituitary lineage expansion.	2011-01-13T00:00:00.000+01:00	PLoS genetics; Vol. 7; Iss. 1	21249182	PUBMED	781	62	improt table_2	act(p(ZFIN:usp39)) -| r(ZFIN:pitx3)
p(ZFIN:usp39)	actsIn	act(p(ZFIN:usp39))						mutant phenotype	At 36 hpf, usp39 mutants exhibited no increased expression of lim3, however pit1, lim3, pitx3, eya1 and ascl1a showed a significant expression difference [increase] at a later state (48 hpf) compared with wt.	Pituitary Gland		Danio rerio	Zebrafish usp39 mutation leads to rb1 mRNA splicing defect and pituitary lineage expansion.	2011-01-13T00:00:00.000+01:00	PLoS genetics; Vol. 7; Iss. 1	21249182	PUBMED	781	62	improt table_2	act(p(ZFIN:usp39)) -| r(ZFIN:eya1)
p(ZFIN:usp39)	actsIn	act(p(ZFIN:usp39))						mutant phenotype	We carried out a BrdU incorporation study and demonstrated that the increase in pituitary cell number seen in usp39 mutants was due to an increase in proliferation .	Pituitary Gland		Danio rerio	Zebrafish usp39 mutation leads to rb1 mRNA splicing defect and pituitary lineage expansion.	2011-01-13T00:00:00.000+01:00	PLoS genetics; Vol. 7; Iss. 1	21249182	PUBMED	781	62	improt table_2	act(p(ZFIN:usp39)) -| bp(GOBP:"cell proliferation")
p(ZFIN:usp39)	actsIn	act(p(ZFIN:usp39))						mutant phenotype	In summary, expression levels of 3 genes were increased including e2f4, rbl2 (p130) and cdkn1a (p21) and expression of the other 8 cell cycle genes including rb1 were downregulated (Table 2; Figure S3) [in usp39 mutants].	Pituitary Gland		Danio rerio	Zebrafish usp39 mutation leads to rb1 mRNA splicing defect and pituitary lineage expansion.	2011-01-13T00:00:00.000+01:00	PLoS genetics; Vol. 7; Iss. 1	21249182	PUBMED	781	62	improt table_2	act(p(ZFIN:usp39)) -| r(ZFIN:e2f4)
p(ZFIN:usp39)	actsIn	act(p(ZFIN:usp39))						mutant phenotype	In summary, expression levels of 3 genes were increased including e2f4, rbl2 (p130) and cdkn1a (p21) and expression of the other 8 cell cycle genes including rb1 were downregulated (Table 2; Figure S3) [in usp39 mutants].	Pituitary Gland		Danio rerio	Zebrafish usp39 mutation leads to rb1 mRNA splicing defect and pituitary lineage expansion.	2011-01-13T00:00:00.000+01:00	PLoS genetics; Vol. 7; Iss. 1	21249182	PUBMED	781	62	improt table_2	act(p(ZFIN:usp39)) -| r(ZFIN:rbl2)
p(ZFIN:usp39)	actsIn	act(p(ZFIN:usp39))						mutant phenotype	In summary, expression levels of 3 genes were increased including e2f4, rbl2 (p130) and cdkn1a (p21) and expression of the other 8 cell cycle genes including rb1 were downregulated (Table 2; Figure S3) [in usp39 mutants].	Pituitary Gland		Danio rerio	Zebrafish usp39 mutation leads to rb1 mRNA splicing defect and pituitary lineage expansion.	2011-01-13T00:00:00.000+01:00	PLoS genetics; Vol. 7; Iss. 1	21249182	PUBMED	781	62	improt table_2	act(p(ZFIN:usp39)) -| r(ZFIN:cdkn1a)
p(ZFIN:usp39)	actsIn	act(p(ZFIN:usp39))						mutant phenotype	In summary, expression levels of 3 genes were increased including e2f4, rbl2 (p130) and cdkn1a (p21) and expression of the other 8 cell cycle genes including rb1 were downregulated (Table 2; Figure S3) [in usp39 mutants].	Pituitary Gland		Danio rerio	Zebrafish usp39 mutation leads to rb1 mRNA splicing defect and pituitary lineage expansion.	2011-01-13T00:00:00.000+01:00	PLoS genetics; Vol. 7; Iss. 1	21249182	PUBMED	781	62	improt table_2	act(p(ZFIN:usp39)) -> r(ZFIN:rb1)
act(p(ZFIN:tsen54))	decreases	path(MESHD:Microcephaly)				very high		microscopy	injection of 2.5 ng tsen54 translation blocking (ATG) MO (Fig. 2C) resulted in abnormalities within the head including brain hypoplasia and loss of structural integrity inside the brain.	Brain		Danio rerio	Impairment of the tRNA-splicing endonuclease subunit 54 (tsen54) gene causes neurological abnormalities and larval death in zebrafish models of pontocerebellar hypoplasia.	2011-04-15T00:00:00.000+02:00	Human molecular genetics; Vol. 20; Iss. 8	21273289	PUBMED	780	62	improt table_2	act(p(ZFIN:tsen54)) -| path(MESHD:Microcephaly)
act(p(ZFIN:tsen54))	decreases	bp(GOBP:"cell death")				very high		microscopy	injection of the tsen54 ATG MO resulted in a significant increase in the number of fluorescing [apoptotic] cells within the brain (Fig. 4C .	Brain		Danio rerio	Impairment of the tRNA-splicing endonuclease subunit 54 (tsen54) gene causes neurological abnormalities and larval death in zebrafish models of pontocerebellar hypoplasia.	2011-04-15T00:00:00.000+02:00	Human molecular genetics; Vol. 20; Iss. 8	21273289	PUBMED	779	62	improt table_2	act(p(ZFIN:tsen54)) -| bp(GOBP:"cell death")
p(ZFIN:tsen54)	actsIn	act(p(ZFIN:tsen54))				very high		microscopy	injection of 2.5 ng tsen54 translation blocking (ATG) MO (Fig. 2C) resulted in abnormalities within the head including brain hypoplasia and loss of structural integrity inside the brain.	Brain		Danio rerio	Impairment of the tRNA-splicing endonuclease subunit 54 (tsen54) gene causes neurological abnormalities and larval death in zebrafish models of pontocerebellar hypoplasia.	2011-04-15T00:00:00.000+02:00	Human molecular genetics; Vol. 20; Iss. 8	21273289	PUBMED	778	62	improt table_2	act(p(ZFIN:tsen54)) -| path(MESHD:Microcephaly)
p(ZFIN:tsen54)	actsIn	act(p(ZFIN:tsen54))				very high		microscopy	injection of the tsen54 ATG MO resulted in a significant increase in the number of fluorescing [apoptotic] cells within the brain (Fig. 4C .	Brain		Danio rerio	Impairment of the tRNA-splicing endonuclease subunit 54 (tsen54) gene causes neurological abnormalities and larval death in zebrafish models of pontocerebellar hypoplasia.	2011-04-15T00:00:00.000+02:00	Human molecular genetics; Vol. 20; Iss. 8	21273289	PUBMED	778	62	improt table_2	act(p(ZFIN:tsen54)) -| bp(GOBP:"cell death")
act(p(ZFIN:tsc2))	decreases	path(MESHD:Seizures)				very high		behavioral assay	The incidence of recurrent epileptiform discharges was significantly greater in the tsc2-/- larvae when compared to tsc2+/- and WT larvae.	Brain		Danio rerio	mTOR-related neuropathology in mutant tsc2 zebrafish: Phenotypic, transcriptomic and pharmacological analysis.	2017-12-01T00:00:00.000+01:00	Neurobiology of disease; Vol. 108; Iss.	28888969	PUBMED	777	62	improt table_2	act(p(ZFIN:tsc2)) -| path(MESHD:Seizures)
act(p(ZFIN:tsc2))	decreases	path(MESHD:Megalencephaly)						western blot	Phosphorylated ribosomal protein S6 (pS6) is a commonly used marker for mTOR hyperactivation [...] We confirmed that the brains of tsc2-/- larvae showed increased pS6 staining when compared to WT. tsc2-/- larvae had significantly larger brains when compared to WT and tsc2+/- siblings.	Brain		Danio rerio	mTOR-related neuropathology in mutant tsc2 zebrafish: Phenotypic, transcriptomic and pharmacological analysis.	2017-12-01T00:00:00.000+01:00	Neurobiology of disease; Vol. 108; Iss.	28888969	PUBMED	776	62	improt table_2	act(p(ZFIN:tsc2)) -| path(MESHD:Megalencephaly)
p(ZFIN:tsc2)	actsIn	act(p(ZFIN:tsc2))						quantitative polymerase chain reaction	scn1lab and rps6ka5 were found to be significantly down-regulated in tsc2-/- compared to the tsc2+/- group.	Brain		Danio rerio	mTOR-related neuropathology in mutant tsc2 zebrafish: Phenotypic, transcriptomic and pharmacological analysis.	2017-12-01T00:00:00.000+01:00	Neurobiology of disease; Vol. 108; Iss.	28888969	PUBMED	775	62	improt table_2	act(p(ZFIN:tsc2)) -> r(ZFIN:rps6ka5)
p(ZFIN:tsc2)	actsIn	act(p(ZFIN:tsc2))				very high		quantitative polymerase chain reaction	scn1lab and rps6ka5 were found to be significantly down-regulated in tsc2-/- compared to the tsc2+/- group.	Brain		Danio rerio	mTOR-related neuropathology in mutant tsc2 zebrafish: Phenotypic, transcriptomic and pharmacological analysis.	2017-12-01T00:00:00.000+01:00	Neurobiology of disease; Vol. 108; Iss.	28888969	PUBMED	775	62	improt table_2	act(p(ZFIN:tsc2)) -> r(ZFIN:scn1lab)
p(ZFIN:tsc2)	actsIn	act(p(ZFIN:tsc2))						quantitative polymerase chain reaction	On the other hand, ctss2.1 was significantly up-regulated in tsc2-/- compared to WT while qars was up-regulated in tsc2-/- compared to the tsc2+/- group.	Brain		Danio rerio	mTOR-related neuropathology in mutant tsc2 zebrafish: Phenotypic, transcriptomic and pharmacological analysis.	2017-12-01T00:00:00.000+01:00	Neurobiology of disease; Vol. 108; Iss.	28888969	PUBMED	775	62	improt table_2	act(p(ZFIN:tsc2)) -| r(ZFIN:ctss2_1)
p(ZFIN:tsc2)	actsIn	act(p(ZFIN:tsc2))						quantitative polymerase chain reaction	On the other hand, ctss2.1 was significantly up-regulated in tsc2-/- compared to WT while qars was up-regulated in tsc2-/- compared to the tsc2+/- group.	Brain		Danio rerio	mTOR-related neuropathology in mutant tsc2 zebrafish: Phenotypic, transcriptomic and pharmacological analysis.	2017-12-01T00:00:00.000+01:00	Neurobiology of disease; Vol. 108; Iss.	28888969	PUBMED	775	62	improt table_2	act(p(ZFIN:tsc2)) -| r(ZFIN:qars)
p(ZFIN:tsc2)	actsIn	act(p(ZFIN:tsc2))						western blot	Phosphorylated ribosomal protein S6 (pS6) is a commonly used marker for mTOR hyperactivation [...] We confirmed that the brains of tsc2-/- larvae showed increased pS6 staining when compared to WT. tsc2-/- larvae had significantly larger brains when compared to WT and tsc2+/- siblings.	Brain		Danio rerio	mTOR-related neuropathology in mutant tsc2 zebrafish: Phenotypic, transcriptomic and pharmacological analysis.	2017-12-01T00:00:00.000+01:00	Neurobiology of disease; Vol. 108; Iss.	28888969	PUBMED	775	62	improt table_2	act(p(ZFIN:tsc2)) -| p(ZFIN:rps6,pmod(P))
p(ZFIN:tsc2)	actsIn	act(p(ZFIN:tsc2))						western blot	Phosphorylated ribosomal protein S6 (pS6) is a commonly used marker for mTOR hyperactivation [...] We confirmed that the brains of tsc2-/- larvae showed increased pS6 staining when compared to WT. tsc2-/- larvae had significantly larger brains when compared to WT and tsc2+/- siblings.	Brain		Danio rerio	mTOR-related neuropathology in mutant tsc2 zebrafish: Phenotypic, transcriptomic and pharmacological analysis.	2017-12-01T00:00:00.000+01:00	Neurobiology of disease; Vol. 108; Iss.	28888969	PUBMED	775	62	improt table_2	act(p(ZFIN:tsc2)) -| path(MESHD:Megalencephaly)
p(ZFIN:tsc2)	actsIn	act(p(ZFIN:tsc2))				very high		behavioral assay	The incidence of recurrent epileptiform discharges was significantly greater in the tsc2-/- larvae when compared to tsc2+/- and WT larvae.	Brain		Danio rerio	mTOR-related neuropathology in mutant tsc2 zebrafish: Phenotypic, transcriptomic and pharmacological analysis.	2017-12-01T00:00:00.000+01:00	Neurobiology of disease; Vol. 108; Iss.	28888969	PUBMED	775	62	improt table_2	act(p(ZFIN:tsc2)) -| path(MESHD:Seizures)
p(ZFIN:tp53)	actsIn	act(p(ZFIN:tp53))						cell proliferation assay	We found that cell proliferation was reduced, while apoptosis was enhanced, in the cerebellar primordium of klf8 morphants at 24 hpf; co-injection with p53 MOsp substantially prevented inhibition of cell proliferation and induction of apoptosis (Fig 3) [] embryos injected with klf8-MO1atg (2.2 ng/embryo), klf8-MO2atg (1.9 ng/embryo), or MOAC+DO (1.1 ng each/embryo) possessed smaller eyes and abno…	Cerebellum		Danio rerio	Modulation of p53 and met expression by Kruppel-like factor 8 regulates zebrafish cerebellar development.	2015-09-01T00:00:00.000+02:00	Developmental neurobiology; Vol. 75; Iss. 9	25528982	PUBMED	774	62	improt table_2	act(p(ZFIN:tp53)) -| bp(GOBP:"cell proliferation")
p(ZFIN:tp53)	actsIn	act(p(ZFIN:tp53))						cell proliferation assay	We found that cell proliferation was reduced, while apoptosis was enhanced, in the cerebellar primordium of klf8 morphants at 24 hpf; co-injection with p53 MOsp substantially prevented inhibition of cell proliferation and induction of apoptosis (Fig 3) [] embryos injected with klf8-MO1atg (2.2 ng/embryo), klf8-MO2atg (1.9 ng/embryo), or MOAC+DO (1.1 ng each/embryo) possessed smaller eyes and abno…	Cerebellum		Danio rerio	Modulation of p53 and met expression by Kruppel-like factor 8 regulates zebrafish cerebellar development.	2015-09-01T00:00:00.000+02:00	Developmental neurobiology; Vol. 75; Iss. 9	25528982	PUBMED	774	62	improt table_2	act(p(ZFIN:tp53)) -> bp(GOBP:"cell death")
p(ZFIN:tp53)	actsIn	act(p(ZFIN:tp53))						over expression analysis	met mRNA, but not LacZ mRNA, reduced the nuclear localization of activated p53 in cells within the cerebellar primordium (Fig. 9N-R).	Cerebellum		Danio rerio	Modulation of p53 and met expression by Kruppel-like factor 8 regulates zebrafish cerebellar development.	2015-09-01T00:00:00.000+02:00	Developmental neurobiology; Vol. 75; Iss. 9	25528982	PUBMED	774	62	improt table_2	act(p(ZFIN:met)) -| act(p(ZFIN:tp53))
act(p(ZFIN:tp53))	decreases	bp(GOBP:"cell proliferation")						cell proliferation assay	We found that cell proliferation was reduced, while apoptosis was enhanced, in the cerebellar primordium of klf8 morphants at 24 hpf; co-injection with p53 MOsp substantially prevented inhibition of cell proliferation and induction of apoptosis (Fig 3) [] embryos injected with klf8-MO1atg (2.2 ng/embryo), klf8-MO2atg (1.9 ng/embryo), or MOAC+DO (1.1 ng each/embryo) possessed smaller eyes and abno…	Cerebellum		Danio rerio	Modulation of p53 and met expression by Kruppel-like factor 8 regulates zebrafish cerebellar development.	2015-09-01T00:00:00.000+02:00	Developmental neurobiology; Vol. 75; Iss. 9	25528982	PUBMED	773	62	improt table_2	act(p(ZFIN:tp53)) -| bp(GOBP:"cell proliferation")
act(p(ZFIN:tp53))	increases	bp(GOBP:"cell death")						cell proliferation assay	We found that cell proliferation was reduced, while apoptosis was enhanced, in the cerebellar primordium of klf8 morphants at 24 hpf; co-injection with p53 MOsp substantially prevented inhibition of cell proliferation and induction of apoptosis (Fig 3) [] embryos injected with klf8-MO1atg (2.2 ng/embryo), klf8-MO2atg (1.9 ng/embryo), or MOAC+DO (1.1 ng each/embryo) possessed smaller eyes and abno…	Cerebellum		Danio rerio	Modulation of p53 and met expression by Kruppel-like factor 8 regulates zebrafish cerebellar development.	2015-09-01T00:00:00.000+02:00	Developmental neurobiology; Vol. 75; Iss. 9	25528982	PUBMED	772	62	improt table_2	act(p(ZFIN:tp53)) -> bp(GOBP:"cell death")
act(p(ZFIN:tmem67))	decreases	path(MESHD:Hydrocephalus)						morpholino experiment	Depletion of zebrafish Vangl2 levels using a translation blocking morpholino (83) led to the development of the ciliary phenotypes of body curvature, cysts and hydrocephalus in a similar manner to tmem67 morphants (Fig. 9A).	Brain	Hydrocephalus	Danio rerio	The Meckel syndrome protein meckelin (TMEM67) is a key regulator of cilia [Function] but is not required for tissue planar polarity.	2013-05-15T00:00:00.000+02:00	Human molecular genetics; Vol. 22; Iss. 10	23393159	PUBMED	771	62	improt table_2	act(p(ZFIN:tmem67)) -| path(MESHD:Hydrocephalus)
p(ZFIN:tmem67)	actsIn	act(p(ZFIN:tmem67))						morpholino experiment	Depletion of zebrafish Vangl2 levels using a translation blocking morpholino (83) led to the development of the ciliary phenotypes of body curvature, cysts and hydrocephalus in a similar manner to tmem67 morphants (Fig. 9A).	Brain	Hydrocephalus	Danio rerio	The Meckel syndrome protein meckelin (TMEM67) is a key regulator of cilia [Function] but is not required for tissue planar polarity.	2013-05-15T00:00:00.000+02:00	Human molecular genetics; Vol. 22; Iss. 10	23393159	PUBMED	770	62	improt table_2	act(p(ZFIN:tmem67)) -| path(MESHD:Hydrocephalus)
act(p(ZFIN:tlx2))	increases	bp(GOBP:"otic vesicle formation")	otic placode					transgenic organism	Together, these experiments suggest a model in which Fgfr-PI3K/Akt signaling regulates otic neurogenesis through Sox9a and Atoh1a, at least partially by joint regulation of their common downstream targets, Tlx2 and Eya2.			Danio rerio	Fgf-signaling-dependent Sox9a and Atoh1a regulate otic neural development in zebrafish.	2015-01-07T00:00:00.000+01:00	The Journal of neuroscience : the official journal of the Society for Neuroscience; Vol. 35; Iss. 1	25568117	PUBMED	769	62	improt table_2	act(p(ZFIN:tlx2)) -> bp(GOBP:"otic vesicle formation")
p(ZFIN:tlx2)	actsIn	act(p(ZFIN:tlx2))	otic placode					transgenic organism	Together, these experiments suggest a model in which Fgfr-PI3K/Akt signaling regulates otic neurogenesis through Sox9a and Atoh1a, at least partially by joint regulation of their common downstream targets, Tlx2 and Eya2.			Danio rerio	Fgf-signaling-dependent Sox9a and Atoh1a regulate otic neural development in zebrafish.	2015-01-07T00:00:00.000+01:00	The Journal of neuroscience : the official journal of the Society for Neuroscience; Vol. 35; Iss. 1	25568117	PUBMED	768	62	improt table_2	act(p(ZFIN:tlx2)) -> bp(GOBP:"otic vesicle formation")
act(p(ZFIN:tigarb))	decreases	complex(SCOMP:"NADH Dehydrogenase Complex I")						quantitative polymerase chain reaction	TigarB mRNA levels were also increased in pink1-/- embryos in the confirmatory qPCR experiments when compared to wt. Complex I activity was reduced by 78% in pink1-/- larvae. As predicted, both complex I activity and complex III activity were normalized in pink1-/- larvae after TigarB inactivation (Fig 8). This MO-mediated inactivation of TigarB resulted in complete rescue of dopaminergic neurons…			Danio rerio	TigarB causes mitochondrial dysFunction and neuronal loss in PINK1 deficiency.	2013-12-01T00:00:00.000+01:00	Annals of neurology; Vol. 74; Iss. 6	24027110	PUBMED	767	62	improt table_2	act(p(ZFIN:tigarb)) -| complex(SCOMP:"NADH Dehydrogenase Complex I")
p(ZFIN:tigarb)	actsIn	act(p(ZFIN:tigarb))						quantitative polymerase chain reaction	TigarB mRNA levels were also increased in pink1-/- embryos in the confirmatory qPCR experiments when compared to wt. Complex I activity was reduced by 78% in pink1-/- larvae. As predicted, both complex I activity and complex III activity were normalized in pink1-/- larvae after TigarB inactivation (Fig 8). This MO-mediated inactivation of TigarB resulted in complete rescue of dopaminergic neurons…			Danio rerio	TigarB causes mitochondrial dysFunction and neuronal loss in PINK1 deficiency.	2013-12-01T00:00:00.000+01:00	Annals of neurology; Vol. 74; Iss. 6	24027110	PUBMED	766	62	improt table_2	act(p(ZFIN:tigarb)) -| complex(SCOMP:"NADH Dehydrogenase Complex I")
p(ZFIN:th2)	actsIn	act(p(ZFIN:th2))						quantitative polymerase chain reaction	qPCR results also confirmed that th1 and th2 transcript levels were significantly lower in the MANF knockdown group [] Importantly, the dopamine level was significantly decreased in MANF morphants (Fig. 4U).	Hypothalamus		Danio rerio	MANF regulates dopaminergic neuron development in larval zebrafish.	2012-10-15T00:00:00.000+02:00	Developmental biology; Vol. 370; Iss. 2	22898306	PUBMED	765	62	improt table_2	act(p(ZFIN:th2)) -> a(CHEBI:dopamine)
p(ZFIN:th)	actsIn	act(p(ZFIN:th))						high_performance liquid chromatography	qPCR results also confirmed that th1 and th2 transcript levels were significantly lower in the MANF knockdown group [] Importantly, the dopamine level was significantly decreased in MANF morphants (Fig. 4U).	Hypothalamus		Danio rerio	MANF regulates dopaminergic neuron development in larval zebrafish.	2012-10-15T00:00:00.000+02:00	Developmental biology; Vol. 370; Iss. 2	22898306	PUBMED	764	62	improt table_2	act(p(ZFIN:th)) -> a(CHEBI:dopamine)
act(p(ZFIN:tcf3a))	decreases	r(ZFIN:wnt1)						in situ hybridization	In addition, rostral expansion of wnt1 (Fig. 2f, l) and wnt8b (data not shown) expression is observed in late-gastrula-stage [tcf3] mutant embryos.	Neural Plate		Danio rerio	Repressor activity of Headless/Tcf3 is essential for vertebrate head formation.	2000-10-19T00:00:00.000+02:00	Nature; Vol. 407; Iss. 6806	11057671	PUBMED	763	62	improt table_2	act(p(ZFIN:tcf3a)) -| r(ZFIN:wnt1)
act(p(ZFIN:tcf3a))	decreases	r(ZFIN:pax2a)						in situ hybridization	The reduction in expression of these anterior neural-specific genes is accompanied by a rostral expansion of midbrain-hindbrain boundary (MHB) genes such as pax2 (Fig. 2p, v) and engrailed2 (eng2) (Fig. 2q, w) but not krox20 (krx20), expressed in rhombomeres 3 and 5 [in tcf3 ko] (Fig. 2w).	Neural Plate		Danio rerio	Repressor activity of Headless/Tcf3 is essential for vertebrate head formation.	2000-10-19T00:00:00.000+02:00	Nature; Vol. 407; Iss. 6806	11057671	PUBMED	762	62	improt table_2	act(p(ZFIN:tcf3a)) -| r(ZFIN:pax2a)
p(ZFIN:tcf3a)	actsIn	act(p(ZFIN:tcf3a))						in situ hybridization	A homeobox gene anf/Hesx1, normally expressed in the anterior neural plate (Fig. 2m), is almost absent in [tcf3] mutants (Fig. 2s).	Neural Plate		Danio rerio	Repressor activity of Headless/Tcf3 is essential for vertebrate head formation.	2000-10-19T00:00:00.000+02:00	Nature; Vol. 407; Iss. 6806	11057671	PUBMED	761	62	improt table_2	act(p(ZFIN:tcf3a)) -> r(ZFIN:hesx1)
p(ZFIN:tcf3a)	actsIn	act(p(ZFIN:tcf3a))						in situ hybridization	Transcripts of six3, another anterior brain marker14, are also reduced in the anterior neural plate [in tcf3 ko].	Neural Plate		Danio rerio	Repressor activity of Headless/Tcf3 is essential for vertebrate head formation.	2000-10-19T00:00:00.000+02:00	Nature; Vol. 407; Iss. 6806	11057671	PUBMED	761	62	improt table_2	act(p(ZFIN:tcf3a)) -> r(ZFIN:six3a)
p(ZFIN:tcf3a)	actsIn	act(p(ZFIN:tcf3a))						in situ hybridization	Expression of rx3, a marker for the presumptive retina and ventral forebrain, is also strongly reduced in [tcf3] mutants (Fig. 2o, u).	Neural Plate		Danio rerio	Repressor activity of Headless/Tcf3 is essential for vertebrate head formation.	2000-10-19T00:00:00.000+02:00	Nature; Vol. 407; Iss. 6806	11057671	PUBMED	761	62	improt table_2	act(p(ZFIN:tcf3a)) -> r(ZFIN:rx3)
p(ZFIN:tcf3a)	actsIn	act(p(ZFIN:tcf3a))						in situ hybridization	The reduction in expression of these anterior neural-specific genes is accompanied by a rostral expansion of midbrain-hindbrain boundary (MHB) genes such as pax2 (Fig. 2p, v) and engrailed2 (eng2) (Fig. 2q, w) but not krox20 (krx20), expressed in rhombomeres 3 and 5 [in tcf3 ko] (Fig. 2w).	Neural Plate		Danio rerio	Repressor activity of Headless/Tcf3 is essential for vertebrate head formation.	2000-10-19T00:00:00.000+02:00	Nature; Vol. 407; Iss. 6806	11057671	PUBMED	761	62	improt table_2	act(p(ZFIN:tcf3a)) -| r(ZFIN:eng2a)
p(ZFIN:tcf3a)	actsIn	act(p(ZFIN:tcf3a))						in situ hybridization	The reduction in expression of these anterior neural-specific genes is accompanied by a rostral expansion of midbrain-hindbrain boundary (MHB) genes such as pax2 (Fig. 2p, v) and engrailed2 (eng2) (Fig. 2q, w) but not krox20 (krx20), expressed in rhombomeres 3 and 5 [in tcf3 ko] (Fig. 2w).	Neural Plate		Danio rerio	Repressor activity of Headless/Tcf3 is essential for vertebrate head formation.	2000-10-19T00:00:00.000+02:00	Nature; Vol. 407; Iss. 6806	11057671	PUBMED	761	62	improt table_2	act(p(ZFIN:tcf3a)) -| r(ZFIN:pax2a)
p(ZFIN:tcf3a)	actsIn	act(p(ZFIN:tcf3a))						in situ hybridization	dickkopf-1 (dkk1)3,16, is increased in the organizer of [tcf3] mutants.	Neural Plate		Danio rerio	Repressor activity of Headless/Tcf3 is essential for vertebrate head formation.	2000-10-19T00:00:00.000+02:00	Nature; Vol. 407; Iss. 6806	11057671	PUBMED	761	62	improt table_2	act(p(ZFIN:tcf3a)) -| r(ZFIN:dkk1a)
p(ZFIN:tcf3a)	actsIn	act(p(ZFIN:tcf3a))						in situ hybridization	In hdl [tcf3] mutants, wnt8 expression expands into the dorsal margin.	Neural Plate		Danio rerio	Repressor activity of Headless/Tcf3 is essential for vertebrate head formation.	2000-10-19T00:00:00.000+02:00	Nature; Vol. 407; Iss. 6806	11057671	PUBMED	761	62	improt table_2	act(p(ZFIN:tcf3a)) -| r(ZFIN:wnt8a)
p(ZFIN:tcf3a)	actsIn	act(p(ZFIN:tcf3a))						in situ hybridization	In addition, rostral expansion of wnt1 (Fig. 2f, l) and wnt8b (data not shown) expression is observed in late-gastrula-stage [tcf3] mutant embryos.	Neural Plate		Danio rerio	Repressor activity of Headless/Tcf3 is essential for vertebrate head formation.	2000-10-19T00:00:00.000+02:00	Nature; Vol. 407; Iss. 6806	11057671	PUBMED	761	62	improt table_2	act(p(ZFIN:tcf3a)) -| r(ZFIN:wnt1)
p(ZFIN:tcf3a)	actsIn	act(p(ZFIN:tcf3a))						in situ hybridization	In addition, rostral expansion of wnt1 (Fig. 2f, l) and wnt8b (data not shown) expression is observed in late-gastrula-stage [tcf3] mutant embryos.	Neural Plate		Danio rerio	Repressor activity of Headless/Tcf3 is essential for vertebrate head formation.	2000-10-19T00:00:00.000+02:00	Nature; Vol. 407; Iss. 6806	11057671	PUBMED	761	62	improt table_2	act(p(ZFIN:tcf3a)) -| r(ZFIN:wnt8b)
act(p(ZFIN:stil))	decreases	path(MESHD:Microcephaly)				very high		morpholino experiment	Both mutants and all four [stil, aspm, wdr62 and odf2] morphants exhibited a consistent MCPH-like phenotype involving marked reduction in head size (figure 2a.	Central Nervous System		Danio rerio	Microcephaly models in the developing zebrafish retinal neuroepithelium point to an underlying defect in metaphase progression.	2013-10-23T00:00:00.000+02:00	Open biology; Vol. 3; Iss. 10	24153002	PUBMED	760	62	improt table_2	act(p(ZFIN:stil)) -| path(MESHD:Microcephaly)
act(p(ZFIN:stil))	increases	bp(GOBP:"exit from mitosis")				very high		morpholino experiment	In stil mutants, the retina was strikingly disorganized, with large numbers of rounded-up mitotic cells scattered throughout the retina.	Central Nervous System		Danio rerio	Microcephaly models in the developing zebrafish retinal neuroepithelium point to an underlying defect in metaphase progression.	2013-10-23T00:00:00.000+02:00	Open biology; Vol. 3; Iss. 10	24153002	PUBMED	759	62	improt table_2	act(p(ZFIN:stil)) -> bp(GOBP:"exit from mitosis")
act(p(ZFIN:stil))	increases	bp(GOBP:"exit from mitosis")				very high		morpholino experiment	the majority of mitotic cells in both csp cz65 mutants and stil morphants remained arrested in mitosis throughout these movies.	Central Nervous System		Danio rerio	Microcephaly models in the developing zebrafish retinal neuroepithelium point to an underlying defect in metaphase progression.	2013-10-23T00:00:00.000+02:00	Open biology; Vol. 3; Iss. 10	24153002	PUBMED	759	62	improt table_2	act(p(ZFIN:stil)) -> bp(GOBP:"exit from mitosis")
act(p(ZFIN:stil))	increases	bp(GOBP:"cell proliferation")				very high		morpholino experiment	In stil mutants, the retina was strikingly disorganized, with large numbers of rounded-up mitotic cells scattered throughout the retina.	Central Nervous System		Danio rerio	Microcephaly models in the developing zebrafish retinal neuroepithelium point to an underlying defect in metaphase progression.	2013-10-23T00:00:00.000+02:00	Open biology; Vol. 3; Iss. 10	24153002	PUBMED	758	62	improt table_2	act(p(ZFIN:stil)) -> bp(GOBP:"cell proliferation")
act(p(ZFIN:stil))	increases	bp(GOBP:"cell proliferation")				very high		morpholino experiment	When [stil, aspm, wdr62] morphant cells were then transplanted into morphant hosts, clone size was considerably reduced.	Central Nervous System		Danio rerio	Microcephaly models in the developing zebrafish retinal neuroepithelium point to an underlying defect in metaphase progression.	2013-10-23T00:00:00.000+02:00	Open biology; Vol. 3; Iss. 10	24153002	PUBMED	758	62	improt table_2	act(p(ZFIN:stil)) -> bp(GOBP:"cell proliferation")
p(ZFIN:stil)	actsIn	act(p(ZFIN:stil))				very high		morpholino experiment	Both mutants and all four [stil, aspm, wdr62 and odf2] morphants exhibited a consistent MCPH-like phenotype involving marked reduction in head size (figure 2a.	Central Nervous System		Danio rerio	Microcephaly models in the developing zebrafish retinal neuroepithelium point to an underlying defect in metaphase progression.	2013-10-23T00:00:00.000+02:00	Open biology; Vol. 3; Iss. 10	24153002	PUBMED	757	62	improt table_2	act(p(ZFIN:stil)) -| path(MESHD:Microcephaly)
p(ZFIN:stil)	actsIn	act(p(ZFIN:stil))				very high		morpholino experiment	In stil mutants, the retina was strikingly disorganized, with large numbers of rounded-up mitotic cells scattered throughout the retina.	Central Nervous System		Danio rerio	Microcephaly models in the developing zebrafish retinal neuroepithelium point to an underlying defect in metaphase progression.	2013-10-23T00:00:00.000+02:00	Open biology; Vol. 3; Iss. 10	24153002	PUBMED	757	62	improt table_2	act(p(ZFIN:stil)) -> bp(GOBP:"exit from mitosis")
p(ZFIN:stil)	actsIn	act(p(ZFIN:stil))				very high		morpholino experiment	In stil mutants, the retina was strikingly disorganized, with large numbers of rounded-up mitotic cells scattered throughout the retina.	Central Nervous System		Danio rerio	Microcephaly models in the developing zebrafish retinal neuroepithelium point to an underlying defect in metaphase progression.	2013-10-23T00:00:00.000+02:00	Open biology; Vol. 3; Iss. 10	24153002	PUBMED	757	62	improt table_2	act(p(ZFIN:stil)) -> bp(GOBP:"cell proliferation")
p(ZFIN:stil)	actsIn	act(p(ZFIN:stil))				very high		morpholino experiment	the majority of mitotic cells in both csp cz65 mutants and stil morphants remained arrested in mitosis throughout these movies.	Central Nervous System		Danio rerio	Microcephaly models in the developing zebrafish retinal neuroepithelium point to an underlying defect in metaphase progression.	2013-10-23T00:00:00.000+02:00	Open biology; Vol. 3; Iss. 10	24153002	PUBMED	757	62	improt table_2	act(p(ZFIN:stil)) -> bp(GOBP:"exit from mitosis")
p(ZFIN:stil)	actsIn	act(p(ZFIN:stil))				very high		morpholino experiment	When [stil, aspm, wdr62] morphant cells were then transplanted into morphant hosts, clone size was considerably reduced.	Central Nervous System		Danio rerio	Microcephaly models in the developing zebrafish retinal neuroepithelium point to an underlying defect in metaphase progression.	2013-10-23T00:00:00.000+02:00	Open biology; Vol. 3; Iss. 10	24153002	PUBMED	757	62	improt table_2	act(p(ZFIN:stil)) -> bp(GOBP:"cell proliferation")
act(p(ZFIN:sox9a))	increases	r(ZFIN:tlx2)	otic placode					transgenic organism	Expression of tlx2 was downregulated in both sox9a and atoh1a morphants at 24 hpf (Fig. 5A-C).			Danio rerio	Fgf-signaling-dependent Sox9a and Atoh1a regulate otic neural development in zebrafish.	2015-01-07T00:00:00.000+01:00	The Journal of neuroscience : the official journal of the Society for Neuroscience; Vol. 35; Iss. 1	25568117	PUBMED	756	62	improt table_2	act(p(ZFIN:sox9a)) -> r(ZFIN:tlx2)
act(p(ZFIN:sox9a))	increases	r(ZFIN:eya2)	otic placode					transgenic organism	Notably, eya2 expression was also reduced in the morphants at 14 hpf [ in sox9a and atoh1a morphants].			Danio rerio	Fgf-signaling-dependent Sox9a and Atoh1a regulate otic neural development in zebrafish.	2015-01-07T00:00:00.000+01:00	The Journal of neuroscience : the official journal of the Society for Neuroscience; Vol. 35; Iss. 1	25568117	PUBMED	755	62	improt table_2	act(p(ZFIN:sox9a)) -> r(ZFIN:eya2)
act(p(ZFIN:sox9a))	increases	r(ZFIN:dlx3b)	otic placode					morpholino experiment	we conclude that reduction of dlx3b gene expression in the preotic domain in the absence of Pax2a and Pax8 is presumably due to concomitant reduction of Sox9a.			Danio rerio	Pax8 and Pax2a synergistically in otic specification, downstream of the Foxi1 and Dlx3b transcription factors.	2004-10-01T00:00:00.000+02:00	Development (Cambridge, England); Vol. 131; Iss. 20	15459102	PUBMED	754	62	improt table_2	act(p(ZFIN:sox9a)) -> r(ZFIN:dlx3b)
p(ZFIN:sox9a)	actsIn	act(p(ZFIN:sox9a))	otic placode					morpholino experiment	we conclude that reduction of dlx3b gene expression in the preotic domain in the absence of Pax2a and Pax8 is presumably due to concomitant reduction of Sox9a.			Danio rerio	Pax8 and Pax2a synergistically in otic specification, downstream of the Foxi1 and Dlx3b transcription factors.	2004-10-01T00:00:00.000+02:00	Development (Cambridge, England); Vol. 131; Iss. 20	15459102	PUBMED	753	62	improt table_2	act(p(ZFIN:sox9a)) -> r(ZFIN:dlx3b)
p(ZFIN:sox9a)	actsIn	act(p(ZFIN:sox9a))	otic placode					transgenic organism	Expression of tlx2 was downregulated in both sox9a and atoh1a morphants at 24 hpf (Fig. 5A-C).			Danio rerio	Fgf-signaling-dependent Sox9a and Atoh1a regulate otic neural development in zebrafish.	2015-01-07T00:00:00.000+01:00	The Journal of neuroscience : the official journal of the Society for Neuroscience; Vol. 35; Iss. 1	25568117	PUBMED	753	62	improt table_2	act(p(ZFIN:sox9a)) -> r(ZFIN:tlx2)
p(ZFIN:sox9a)	actsIn	act(p(ZFIN:sox9a))	otic placode					transgenic organism	Notably, eya2 expression was also reduced in the morphants at 14 hpf [ in sox9a and atoh1a morphants].			Danio rerio	Fgf-signaling-dependent Sox9a and Atoh1a regulate otic neural development in zebrafish.	2015-01-07T00:00:00.000+01:00	The Journal of neuroscience : the official journal of the Society for Neuroscience; Vol. 35; Iss. 1	25568117	PUBMED	753	62	improt table_2	act(p(ZFIN:sox9a)) -> r(ZFIN:eya2)
act(p(ZFIN:sncgb))	increases	bp(GOBP:"dopaminergic neuron differentiation")						morpholino experiment	These data show that both b- and g1-synuclein are necessary for early development or differentiation of dopamine neurons [] zebrafish lacking both b- and g1-synucleins earlier in development showed significantly reduced dopamine levels at 7 dpf compared with Ctrl MO-injected animals (Fig. 7E) [] Reduced motor activity at 4 dpf was seen in GFP-expressing larvae lacking b-, g1-, or b- and g1-synucl…	Neurons		Danio rerio	Hypokinesia and reduced dopamine levels in zebrafish lacking b- and y-synucleins.	2012-01-27T00:00:00.000+01:00	The Journal of biological chemistry; Vol. 287; Iss. 5	22128150	PUBMED	752	62	improt table_2	act(p(ZFIN:sncgb)) -> bp(GOBP:"dopaminergic neuron differentiation")
act(p(ZFIN:sncgb))	increases	bp(GOBP:"cell death")						over expression analysis	a-Syn expression induced a marked increase in apoptosis as early as 24 hpf (Fig. 5b).	Neurons		Danio rerio	A novel molecular tweezer inhibitor of a-synuclein neurotoxicity in vitro and in vivo.	2012-04-01T00:00:00.000+02:00	Neurotherapeutics : the journal of the American Society for Experimental NeuroTherapeutics; Vol. 9; Iss. 2	22373667	PUBMED	751	62	improt table_2	act(p(ZFIN:sncgb)) -> bp(GOBP:"cell death")
p(ZFIN:sncgb)	actsIn	act(p(ZFIN:sncgb))						over expression analysis	a-Syn expression induced a marked increase in apoptosis as early as 24 hpf (Fig. 5b).	Neurons		Danio rerio	A novel molecular tweezer inhibitor of a-synuclein neurotoxicity in vitro and in vivo.	2012-04-01T00:00:00.000+02:00	Neurotherapeutics : the journal of the American Society for Experimental NeuroTherapeutics; Vol. 9; Iss. 2	22373667	PUBMED	750	62	improt table_2	act(p(ZFIN:sncgb)) -> bp(GOBP:"cell death")
p(ZFIN:sncgb)	actsIn	act(p(ZFIN:sncgb))						morpholino experiment	These data show that both b- and g1-synuclein are necessary for early development or differentiation of dopamine neurons [] zebrafish lacking both b- and g1-synucleins earlier in development showed significantly reduced dopamine levels at 7 dpf compared with Ctrl MO-injected animals (Fig. 7E) [] Reduced motor activity at 4 dpf was seen in GFP-expressing larvae lacking b-, g1-, or b- and g1-synucl…	Neurons		Danio rerio	Hypokinesia and reduced dopamine levels in zebrafish lacking b- and y-synucleins.	2012-01-27T00:00:00.000+01:00	The Journal of biological chemistry; Vol. 287; Iss. 5	22128150	PUBMED	750	62	improt table_2	act(p(ZFIN:sncgb)) -> bp(GOBP:"dopaminergic neuron differentiation")
act(p(ZFIN:sncb))	increases	bp(GOBP:"dopaminergic neuron differentiation")						morpholino experiment	These data show that both b- and g1-synuclein are necessary for early development or differentiation of dopamine neurons [] zebrafish lacking both b- and g1-synucleins earlier in development showed significantly reduced dopamine levels at 7 dpf compared with Ctrl MO-injected animals (Fig. 7E) [] Reduced motor activity at 4 dpf was seen in GFP-expressing larvae lacking b-, g1-, or b- and g1-synucl…	Neurons		Danio rerio	Hypokinesia and reduced dopamine levels in zebrafish lacking b- and y-synucleins.	2012-01-27T00:00:00.000+01:00	The Journal of biological chemistry; Vol. 287; Iss. 5	22128150	PUBMED	749	62	improt table_2	act(p(ZFIN:sncb)) -> bp(GOBP:"dopaminergic neuron differentiation")
p(ZFIN:sncb)	actsIn	act(p(ZFIN:sncb))						morpholino experiment	These data show that both b- and g1-synuclein are necessary for early development or differentiation of dopamine neurons [] zebrafish lacking both b- and g1-synucleins earlier in development showed significantly reduced dopamine levels at 7 dpf compared with Ctrl MO-injected animals (Fig. 7E) [] Reduced motor activity at 4 dpf was seen in GFP-expressing larvae lacking b-, g1-, or b- and g1-synucl…	Neurons		Danio rerio	Hypokinesia and reduced dopamine levels in zebrafish lacking b- and y-synucleins.	2012-01-27T00:00:00.000+01:00	The Journal of biological chemistry; Vol. 287; Iss. 5	22128150	PUBMED	748	62	improt table_2	act(p(ZFIN:sncb)) -> bp(GOBP:"dopaminergic neuron differentiation")
act(p(ZFIN:smo))	decreases	bp(GOBP:"cell death")	choroid plexus					apoptotic assay	Moreover TUNEL staining supports these observations as it shows an increased apoptosis of CP cells in smu [smoothened] mutants.			Danio rerio	In vivo analysis of choroid plexus morphogenesis in zebrafish.	2008-09-01T00:00:00.000+02:00	PloS one; Vol. 3; Iss. 9	18769618	PUBMED	747	62	improt table_2	act(p(ZFIN:smo)) -| bp(GOBP:"cell death")
p(ZFIN:smo)	actsIn	act(p(ZFIN:smo))	choroid plexus					apoptotic assay	Moreover TUNEL staining supports these observations as it shows an increased apoptosis of CP cells in smu [smoothened] mutants.			Danio rerio	In vivo analysis of choroid plexus morphogenesis in zebrafish.	2008-09-01T00:00:00.000+02:00	PloS one; Vol. 3; Iss. 9	18769618	PUBMED	746	62	improt table_2	act(p(ZFIN:smo)) -| bp(GOBP:"cell death")
act(p(ZFIN:slc9a3r1))	directlyIncreases	complex(p(ZFIN:fzd4),p(ZFIN:vangl2))	brain					immunoprecipitation	These results strongly support the hypothesis that NHERF1 assembles the formation of a complex between Fzd4 and Vangl2.			Danio rerio	The PDZ Protein Na+/H+ Exchanger Regulatory Factor-1 (NHERF1) Regulates Planar Cell Polarity and Motile Cilia Organization.	2016-01-01T00:00:00.000+01:00	PloS one; Vol. 11; Iss. 4	27055101	PUBMED	745	62	improt table_2	act(p(ZFIN:slc9a3r1)) => complex(p(ZFIN:fzd4),p(ZFIN:vangl2))
act(p(ZFIN:slc9a3r1))	increases	bp(GOBP:"cilium morphogenesis")	brain			very high		morpholino experiment	The otic vesicles of NHERF1-MO [slc9a3r1] injected embryos, although normal in size (Fig 1C), contained very few cilia in 38 of the 42 specimens examined (Fig 2C).			Danio rerio	The PDZ Protein Na+/H+ Exchanger Regulatory Factor-1 (NHERF1) Regulates Planar Cell Polarity and Motile Cilia Organization.	2016-01-01T00:00:00.000+01:00	PloS one; Vol. 11; Iss. 4	27055101	PUBMED	744	62	improt table_2	act(p(ZFIN:slc9a3r1)) -> bp(GOBP:"cilium morphogenesis")
act(p(ZFIN:slc9a3r1))	directlyIncreases	act(p(ZFIN:vangl2))	brain					microscopy	Therefore, the interaction of the PDZ binding motifs of Vangl1/Vangl2 with specific targeting chaperones such as NHERF1 is required for correct localization.			Danio rerio	The PDZ Protein Na+/H+ Exchanger Regulatory Factor-1 (NHERF1) Regulates Planar Cell Polarity and Motile Cilia Organization.	2016-01-01T00:00:00.000+01:00	PloS one; Vol. 11; Iss. 4	27055101	PUBMED	743	62	improt table_2	act(p(ZFIN:slc9a3r1)) => act(p(ZFIN:vangl2))
p(ZFIN:slc9a3r1)	actsIn	act(p(ZFIN:slc9a3r1))	brain			very high		morpholino experiment	The otic vesicles of NHERF1-MO [slc9a3r1] injected embryos, although normal in size (Fig 1C), contained very few cilia in 38 of the 42 specimens examined (Fig 2C).			Danio rerio	The PDZ Protein Na+/H+ Exchanger Regulatory Factor-1 (NHERF1) Regulates Planar Cell Polarity and Motile Cilia Organization.	2016-01-01T00:00:00.000+01:00	PloS one; Vol. 11; Iss. 4	27055101	PUBMED	742	62	improt table_2	act(p(ZFIN:slc9a3r1)) -> bp(GOBP:"cilium morphogenesis")
p(ZFIN:slc9a3r1)	actsIn	act(p(ZFIN:slc9a3r1))	brain					immunoprecipitation	These results strongly support the hypothesis that NHERF1 assembles the formation of a complex between Fzd4 and Vangl2.			Danio rerio	The PDZ Protein Na+/H+ Exchanger Regulatory Factor-1 (NHERF1) Regulates Planar Cell Polarity and Motile Cilia Organization.	2016-01-01T00:00:00.000+01:00	PloS one; Vol. 11; Iss. 4	27055101	PUBMED	742	62	improt table_2	act(p(ZFIN:slc9a3r1)) => complex(p(ZFIN:fzd4),p(ZFIN:vangl2))
p(ZFIN:slc9a3r1)	actsIn	act(p(ZFIN:slc9a3r1))	brain					microscopy	Therefore, the interaction of the PDZ binding motifs of Vangl1/Vangl2 with specific targeting chaperones such as NHERF1 is required for correct localization.			Danio rerio	The PDZ Protein Na+/H+ Exchanger Regulatory Factor-1 (NHERF1) Regulates Planar Cell Polarity and Motile Cilia Organization.	2016-01-01T00:00:00.000+01:00	PloS one; Vol. 11; Iss. 4	27055101	PUBMED	742	62	improt table_2	act(p(ZFIN:slc9a3r1)) => act(p(ZFIN:vangl1))
p(ZFIN:slc9a3r1)	actsIn	act(p(ZFIN:slc9a3r1))	brain					microscopy	Therefore, the interaction of the PDZ binding motifs of Vangl1/Vangl2 with specific targeting chaperones such as NHERF1 is required for correct localization.			Danio rerio	The PDZ Protein Na+/H+ Exchanger Regulatory Factor-1 (NHERF1) Regulates Planar Cell Polarity and Motile Cilia Organization.	2016-01-01T00:00:00.000+01:00	PloS one; Vol. 11; Iss. 4	27055101	PUBMED	742	62	improt table_2	act(p(ZFIN:slc9a3r1)) => act(p(ZFIN:vangl2))
act(p(ZFIN:six1b))	increases	r(ZFIN:pax2b)	otic placode					morpholino experiment	At 28 hpf, six1 loss-of-function significantly reduces pax2b expression (Fig. 10C,D) and expands the expression domain of eya1 (Fig. 10E,F).			Danio rerio	The transcription factor six1 inhibits neuronal and promotes hair cell fate in the developing zebrafish (Danio rerio) inner ear.	2006-10-11T00:00:00.000+02:00	The Journal of neuroscience : the official journal of the Society for Neuroscience; Vol. 26; Iss. 41	17035528	PUBMED	741	62	improt table_2	act(p(ZFIN:six1b)) -> r(ZFIN:pax2b)
act(p(ZFIN:six1b))	decreases	r(ZFIN:neurog1)	otic placode					morpholino experiment	When six1 is knocked down, neurog1 expression is increased within the ventral wall of the otic epithelium.			Danio rerio	The transcription factor six1 inhibits neuronal and promotes hair cell fate in the developing zebrafish (Danio rerio) inner ear.	2006-10-11T00:00:00.000+02:00	The Journal of neuroscience : the official journal of the Society for Neuroscience; Vol. 26; Iss. 41	17035528	PUBMED	740	62	improt table_2	act(p(ZFIN:six1b)) -| r(ZFIN:neurog1)
act(p(ZFIN:six1b))	increases	r(ZFIN:dachb)	otic placode					morpholino experiment	When six1 is knocked down, the expression of both dacha and dachb is reduced in the ventral otic epithelium (Fig. 9A,D and B,E).			Danio rerio	The transcription factor six1 inhibits neuronal and promotes hair cell fate in the developing zebrafish (Danio rerio) inner ear.	2006-10-11T00:00:00.000+02:00	The Journal of neuroscience : the official journal of the Society for Neuroscience; Vol. 26; Iss. 41	17035528	PUBMED	739	62	improt table_2	act(p(ZFIN:six1b)) -> r(ZFIN:dachb)
act(p(ZFIN:six1b))	increases	r(ZFIN:dacha)	otic placode					morpholino experiment	When six1 is knocked down, the expression of both dacha and dachb is reduced in the ventral otic epithelium (Fig. 9A,D and B,E).			Danio rerio	The transcription factor six1 inhibits neuronal and promotes hair cell fate in the developing zebrafish (Danio rerio) inner ear.	2006-10-11T00:00:00.000+02:00	The Journal of neuroscience : the official journal of the Society for Neuroscience; Vol. 26; Iss. 41	17035528	PUBMED	738	62	improt table_2	act(p(ZFIN:six1b)) -> r(ZFIN:dacha)
act(p(ZFIN:six1b))	increases	r(ZFIN:atoh1a)	otic placode					morpholino experiment	When six1 is knocked down, atoh1a expression is dramatically reduced in the anterior ventral otic epithelium, in which the utricular macula hair cells are going to arise (Fig. 10H).			Danio rerio	The transcription factor six1 inhibits neuronal and promotes hair cell fate in the developing zebrafish (Danio rerio) inner ear.	2006-10-11T00:00:00.000+02:00	The Journal of neuroscience : the official journal of the Society for Neuroscience; Vol. 26; Iss. 41	17035528	PUBMED	737	62	improt table_2	act(p(ZFIN:six1b)) -> r(ZFIN:atoh1a)
p(ZFIN:six1b)	actsIn	act(p(ZFIN:six1b))	otic placode					morpholino experiment	When six1 is knocked down, neurog1 expression is increased within the ventral wall of the otic epithelium.			Danio rerio	The transcription factor six1 inhibits neuronal and promotes hair cell fate in the developing zebrafish (Danio rerio) inner ear.	2006-10-11T00:00:00.000+02:00	The Journal of neuroscience : the official journal of the Society for Neuroscience; Vol. 26; Iss. 41	17035528	PUBMED	736	62	improt table_2	act(p(ZFIN:six1b)) -| r(ZFIN:neurog1)
p(ZFIN:six1b)	actsIn	act(p(ZFIN:six1b))	otic placode					morpholino experiment	When six1 is knocked down, the expression of both dacha and dachb is reduced in the ventral otic epithelium (Fig. 9A,D and B,E).			Danio rerio	The transcription factor six1 inhibits neuronal and promotes hair cell fate in the developing zebrafish (Danio rerio) inner ear.	2006-10-11T00:00:00.000+02:00	The Journal of neuroscience : the official journal of the Society for Neuroscience; Vol. 26; Iss. 41	17035528	PUBMED	736	62	improt table_2	act(p(ZFIN:six1b)) -> r(ZFIN:dachb)
p(ZFIN:six1b)	actsIn	act(p(ZFIN:six1b))	otic placode					morpholino experiment	When six1 is knocked down, the expression of both dacha and dachb is reduced in the ventral otic epithelium (Fig. 9A,D and B,E).			Danio rerio	The transcription factor six1 inhibits neuronal and promotes hair cell fate in the developing zebrafish (Danio rerio) inner ear.	2006-10-11T00:00:00.000+02:00	The Journal of neuroscience : the official journal of the Society for Neuroscience; Vol. 26; Iss. 41	17035528	PUBMED	736	62	improt table_2	act(p(ZFIN:six1b)) -> r(ZFIN:dacha)
p(ZFIN:six1b)	actsIn	act(p(ZFIN:six1b))	otic placode					morpholino experiment	At 28 hpf, six1 loss-of-function significantly reduces pax2b expression (Fig. 10C,D) and expands the expression domain of eya1 (Fig. 10E,F).			Danio rerio	The transcription factor six1 inhibits neuronal and promotes hair cell fate in the developing zebrafish (Danio rerio) inner ear.	2006-10-11T00:00:00.000+02:00	The Journal of neuroscience : the official journal of the Society for Neuroscience; Vol. 26; Iss. 41	17035528	PUBMED	736	62	improt table_2	act(p(ZFIN:six1b)) -> r(ZFIN:pax2b)
p(ZFIN:six1b)	actsIn	act(p(ZFIN:six1b))	otic placode					morpholino experiment	At 28 hpf, six1 loss-of-function significantly reduces pax2b expression (Fig. 10C,D) and expands the expression domain of eya1 (Fig. 10E,F).			Danio rerio	The transcription factor six1 inhibits neuronal and promotes hair cell fate in the developing zebrafish (Danio rerio) inner ear.	2006-10-11T00:00:00.000+02:00	The Journal of neuroscience : the official journal of the Society for Neuroscience; Vol. 26; Iss. 41	17035528	PUBMED	736	62	improt table_2	act(p(ZFIN:six1b)) -| r(ZFIN:eya1)
p(ZFIN:six1b)	actsIn	act(p(ZFIN:six1b))	otic placode					morpholino experiment	When six1 is knocked down, atoh1a expression is dramatically reduced in the anterior ventral otic epithelium, in which the utricular macula hair cells are going to arise (Fig. 10H).			Danio rerio	The transcription factor six1 inhibits neuronal and promotes hair cell fate in the developing zebrafish (Danio rerio) inner ear.	2006-10-11T00:00:00.000+02:00	The Journal of neuroscience : the official journal of the Society for Neuroscience; Vol. 26; Iss. 41	17035528	PUBMED	736	62	improt table_2	act(p(ZFIN:six1b)) -> r(ZFIN:atoh1a)
act(p(ZFIN:shha))	decreases	path(MESHD:Microcephaly)				very high		in situ hybridization	As shown in Figure 13, exposure to 2% ethanol or treatment with agrin or Shh MO results in a significant decrease in brain volume.	Brain		Danio rerio	Forebrain and hindbrain development in zebrafish is sensitive to ethanol exposure involving agrin, Fgf, and sonic hedgehog function.	2013-01-01T00:00:00.000+01:00	Birth defects research. Part A, Clinical and molecular teratology; Vol. 97; Iss. 1	23184466	PUBMED	735	62	improt table_2	act(p(ZFIN:shha)) -| path(MESHD:Microcephaly)
p(ZFIN:shha)	actsIn	act(p(ZFIN:shha))						in situ hybridization	Consistent with ethanol and agrin or Shh MO treatment reducing Fgf19 expression, we find that combining a subthreshold dose of ethanol with low doses of MO produces diminished Fgf19 mRNA expression in 1 dpf zebrafish embryos (Figure 7).	Brain		Danio rerio	Forebrain and hindbrain development in zebrafish is sensitive to ethanol exposure involving agrin, Fgf, and sonic hedgehog function.	2013-01-01T00:00:00.000+01:00	Birth defects research. Part A, Clinical and molecular teratology; Vol. 97; Iss. 1	23184466	PUBMED	734	62	improt table_2	act(p(ZFIN:shha)) -> r(ZFIN:fgf19)
p(ZFIN:shha)	actsIn	act(p(ZFIN:shha))						in situ hybridization	we observed a marked decrease in vglut1 gene expression as a result of exposure to either 1.5% or 2% ethanol, as well as following agrin or Shh MO.	Brain		Danio rerio	Forebrain and hindbrain development in zebrafish is sensitive to ethanol exposure involving agrin, Fgf, and sonic hedgehog function.	2013-01-01T00:00:00.000+01:00	Birth defects research. Part A, Clinical and molecular teratology; Vol. 97; Iss. 1	23184466	PUBMED	734	62	improt table_2	act(p(ZFIN:shha)) -> r(ZFIN:slc17a7a)
p(ZFIN:shha)	actsIn	act(p(ZFIN:shha))				very high		in situ hybridization	GABAARa6 mRNA expression is also markedly diminished by ethanol exposure and agrin or Shh MO treatment, in 7 dpf zebrafish cerebellum.	Brain		Danio rerio	Forebrain and hindbrain development in zebrafish is sensitive to ethanol exposure involving agrin, Fgf, and sonic hedgehog function.	2013-01-01T00:00:00.000+01:00	Birth defects research. Part A, Clinical and molecular teratology; Vol. 97; Iss. 1	23184466	PUBMED	734	62	improt table_2	act(p(ZFIN:shha)) -> r(ZFIN:gabra6b)
p(ZFIN:shha)	actsIn	act(p(ZFIN:shha))				very high		in situ hybridization	As shown in Figure 13, exposure to 2% ethanol or treatment with agrin or Shh MO results in a significant decrease in brain volume.	Brain		Danio rerio	Forebrain and hindbrain development in zebrafish is sensitive to ethanol exposure involving agrin, Fgf, and sonic hedgehog function.	2013-01-01T00:00:00.000+01:00	Birth defects research. Part A, Clinical and molecular teratology; Vol. 97; Iss. 1	23184466	PUBMED	734	62	improt table_2	act(p(ZFIN:shha)) -| path(MESHD:Microcephaly)
act(p(ZFIN:sema6a))	decreases	r(ZFIN:rasl11b)				very high		morpholino experiment	The results are consistent with the microarray and in situ expression data, showing increases in transcriptional levels of the candidate genes in both morphants compared with uninjected control (Fig. 4A-E; rasl11b control 0.1137 -+ 0.04, N = 3; sema6A MO 0.34 -+ 0.02, N = 3, P < 0.01; plxnA2 MO 0.32 -+ 0.01, N = 3, P < 0.01; shtn-1 control 0.08 -+ 0.01, N = 3; sema6A MO 0.28 -+ 0.01, N = 3, P < 0…	Eye		Danio rerio	Identification of target genes downstream of semaphorin6A/PlexinA2 signaling in zebrafish	2017-04-25T00:00:00.000+02:00	Developmental Dynamics	28440030	PUBMED	733	62	improt table_2	act(p(ZFIN:sema6a)) -| r(ZFIN:rasl11b)
act(p(ZFIN:sema6a))	decreases	r(ZFIN:dcdc2b)				very high		morpholino experiment	The results are consistent with the microarray and in situ expression data, showing increases in transcriptional levels of the candidate genes in both morphants compared with uninjected control (Fig. 4A-E; rasl11b control 0.1137 -+ 0.04, N = 3; sema6A MO 0.34 -+ 0.02, N = 3, P < 0.01; plxnA2 MO 0.32 -+ 0.01, N = 3, P < 0.01; shtn-1 control 0.08 -+ 0.01, N = 3; sema6A MO 0.28 -+ 0.01, N = 3, P < 0…	Eye		Danio rerio	Identification of target genes downstream of semaphorin6A/PlexinA2 signaling in zebrafish	2017-04-25T00:00:00.000+02:00	Developmental Dynamics	28440030	PUBMED	732	62	improt table_2	act(p(ZFIN:sema6a)) -| r(ZFIN:dcdc2b)
p(ZFIN:sema6a)	actsIn	act(p(ZFIN:sema6a))				very high		morpholino experiment	The results are consistent with the microarray and in situ expression data, showing increases in transcriptional levels of the candidate genes in both morphants compared with uninjected control (Fig. 4A-E; rasl11b control 0.1137 -+ 0.04, N = 3; sema6A MO 0.34 -+ 0.02, N = 3, P < 0.01; plxnA2 MO 0.32 -+ 0.01, N = 3, P < 0.01; shtn-1 control 0.08 -+ 0.01, N = 3; sema6A MO 0.28 -+ 0.01, N = 3, P < 0…	Eye		Danio rerio	Identification of target genes downstream of semaphorin6A/PlexinA2 signaling in zebrafish	2017-04-25T00:00:00.000+02:00	Developmental Dynamics	28440030	PUBMED	731	62	improt table_2	act(p(ZFIN:sema6a)) -| r(ZFIN:mmp2)
p(ZFIN:sema6a)	actsIn	act(p(ZFIN:sema6a))				very high		morpholino experiment	The results are consistent with the microarray and in situ expression data, showing increases in transcriptional levels of the candidate genes in both morphants compared with uninjected control (Fig. 4A-E; rasl11b control 0.1137 -+ 0.04, N = 3; sema6A MO 0.34 -+ 0.02, N = 3, P < 0.01; plxnA2 MO 0.32 -+ 0.01, N = 3, P < 0.01; shtn-1 control 0.08 -+ 0.01, N = 3; sema6A MO 0.28 -+ 0.01, N = 3, P < 0…	Eye		Danio rerio	Identification of target genes downstream of semaphorin6A/PlexinA2 signaling in zebrafish	2017-04-25T00:00:00.000+02:00	Developmental Dynamics	28440030	PUBMED	731	62	improt table_2	act(p(ZFIN:sema6a)) -| r(ZFIN:dcdc2b)
p(ZFIN:sema6a)	actsIn	act(p(ZFIN:sema6a))				very high		morpholino experiment	The results are consistent with the microarray and in situ expression data, showing increases in transcriptional levels of the candidate genes in both morphants compared with uninjected control (Fig. 4A-E; rasl11b control 0.1137 -+ 0.04, N = 3; sema6A MO 0.34 -+ 0.02, N = 3, P < 0.01; plxnA2 MO 0.32 -+ 0.01, N = 3, P < 0.01; shtn-1 control 0.08 -+ 0.01, N = 3; sema6A MO 0.28 -+ 0.01, N = 3, P < 0…	Eye		Danio rerio	Identification of target genes downstream of semaphorin6A/PlexinA2 signaling in zebrafish	2017-04-25T00:00:00.000+02:00	Developmental Dynamics	28440030	PUBMED	731	62	improt table_2	act(p(ZFIN:sema6a)) -| r(ZFIN:shtn1)
p(ZFIN:sema6a)	actsIn	act(p(ZFIN:sema6a))				very high		morpholino experiment	The results are consistent with the microarray and in situ expression data, showing increases in transcriptional levels of the candidate genes in both morphants compared with uninjected control (Fig. 4A-E; rasl11b control 0.1137 -+ 0.04, N = 3; sema6A MO 0.34 -+ 0.02, N = 3, P < 0.01; plxnA2 MO 0.32 -+ 0.01, N = 3, P < 0.01; shtn-1 control 0.08 -+ 0.01, N = 3; sema6A MO 0.28 -+ 0.01, N = 3, P < 0…	Eye		Danio rerio	Identification of target genes downstream of semaphorin6A/PlexinA2 signaling in zebrafish	2017-04-25T00:00:00.000+02:00	Developmental Dynamics	28440030	PUBMED	731	62	improt table_2	act(p(ZFIN:sema6a)) -| r(ZFIN:rbl2)
p(ZFIN:sema6a)	actsIn	act(p(ZFIN:sema6a))				very high		morpholino experiment	The results are consistent with the microarray and in situ expression data, showing increases in transcriptional levels of the candidate genes in both morphants compared with uninjected control (Fig. 4A-E; rasl11b control 0.1137 -+ 0.04, N = 3; sema6A MO 0.34 -+ 0.02, N = 3, P < 0.01; plxnA2 MO 0.32 -+ 0.01, N = 3, P < 0.01; shtn-1 control 0.08 -+ 0.01, N = 3; sema6A MO 0.28 -+ 0.01, N = 3, P < 0…	Eye		Danio rerio	Identification of target genes downstream of semaphorin6A/PlexinA2 signaling in zebrafish	2017-04-25T00:00:00.000+02:00	Developmental Dynamics	28440030	PUBMED	731	62	improt table_2	act(p(ZFIN:sema6a)) -| r(ZFIN:rasl11b)
act(p(ZFIN:rhoaa))	increases	bp(GOBP:"apical junction assembly")	brain ventricle			very high		morpholino experiment	Injection of mRNA encoding a constitutively active human RhoA, RhoAV14, resulted in formation of a continuous neuroepithelium in control, atp1a1 start site, and fxyd1 morphants.			Danio rerio	Multiple roles for the Na,K-ATPase subunits, Atp1a1 and Fxyd1, during brain ventricle development.	2012-08-15T00:00:00.000+02:00	Developmental biology; Vol. 368; Iss. 2	22683378	PUBMED	730	62	improt table_2	act(p(ZFIN:rhoaa)) -> bp(GOBP:"apical junction assembly")
p(ZFIN:rhoaa)	actsIn	act(p(ZFIN:rhoaa))	brain ventricle			very high		morpholino experiment	Injection of mRNA encoding a constitutively active human RhoA, RhoAV14, resulted in formation of a continuous neuroepithelium in control, atp1a1 start site, and fxyd1 morphants.			Danio rerio	Multiple roles for the Na,K-ATPase subunits, Atp1a1 and Fxyd1, during brain ventricle development.	2012-08-15T00:00:00.000+02:00	Developmental biology; Vol. 368; Iss. 2	22683378	PUBMED	729	62	improt table_2	act(p(ZFIN:rhoaa)) -> bp(GOBP:"apical junction assembly")
act(p(ZFIN:rho))	increases	bp(GOBP:phototaxis)				very high		behavioral assay	Significant upregulation of rhodopsin (zfrho), to the extent of 1.7- and 2.1-fold, was observed in the larvae exposed to 3.58 and 31.0 ug/L DE-71, respectively (Figure 1) [] Western blotting showed that DE-71 exposure upregulated rhodopsin protein expression [] The percentage of larvae that migrated to the illuminated chamber from the dark chamber significantly increased with exposure to DE-17.	Eye		Danio rerio	Acute exposure to DE-71 causes alterations in visual behavior in zebrafish larvae.	2013-06-01T00:00:00.000+02:00	Environmental toxicology and chemistry; Vol. 32; Iss. 6	23400899	PUBMED	728	62	improt table_2	act(p(ZFIN:rho)) -> bp(GOBP:phototaxis)
p(ZFIN:rho)	actsIn	act(p(ZFIN:rho))				very high		behavioral assay	Significant upregulation of rhodopsin (zfrho), to the extent of 1.7- and 2.1-fold, was observed in the larvae exposed to 3.58 and 31.0 ug/L DE-71, respectively (Figure 1) [] Western blotting showed that DE-71 exposure upregulated rhodopsin protein expression [] The percentage of larvae that migrated to the illuminated chamber from the dark chamber significantly increased with exposure to DE-17.	Eye		Danio rerio	Acute exposure to DE-71 causes alterations in visual behavior in zebrafish larvae.	2013-06-01T00:00:00.000+02:00	Environmental toxicology and chemistry; Vol. 32; Iss. 6	23400899	PUBMED	727	62	improt table_2	act(p(ZFIN:rho)) -> bp(GOBP:phototaxis)
act(p(ZFIN:rbpja))	decreases	bp(GOBP:"Notch signaling pathway")						in situ hybridization	Similarly, blocking Notch signaling via a heat-shock induction of a dominant form of Su(H) (Latimer et al., 2005) reduced miR-9-2 expression, concomitantly increasing neurog1 expression (Figure 6B).	Brain		Danio rerio	miR-9 controls the timing of neurogenesis through the direct inhibition of antagonistic factors.	2012-05-15T00:00:00.000+02:00	Developmental cell; Vol. 22; Iss. 5	22595676	PUBMED	726	62	improt table_2	act(p(ZFIN:rbpja)) -| bp(GOBP:"Notch signaling pathway")
p(ZFIN:rbpja)	actsIn	act(p(ZFIN:rbpja))						in situ hybridization	Similarly, blocking Notch signaling via a heat-shock induction of a dominant form of Su(H) (Latimer et al., 2005) reduced miR-9-2 expression, concomitantly increasing neurog1 expression (Figure 6B).	Brain		Danio rerio	miR-9 controls the timing of neurogenesis through the direct inhibition of antagonistic factors.	2012-05-15T00:00:00.000+02:00	Developmental cell; Vol. 22; Iss. 5	22595676	PUBMED	725	62	improt table_2	act(p(ZFIN:rbpja)) -| bp(GOBP:"Notch signaling pathway")
act(p(ZFIN:rbbp4))	decreases	bp(GOBP:"cell death")							The failure of rbbp4 d4/d4 neural precursors to survive explains the reduced eye and microcephaly observed in mutant larvae.				Epigenetic regulators Rbbp4 and Hdac1 are overexpressed in a zebrafish model of RB1 embryonal brain tumor, and are required for neural progenitor survival and proliferation	2018-06-15T00:00:00.000+02:00	Disease models & mechanisms	29914980	PUBMED	724	62	improt table_2	act(p(ZFIN:rbbp4)) -| bp(GOBP:"cell death")
p(ZFIN:rbbp4)	actsIn	act(p(ZFIN:rbbp4))							The failure of rbbp4 d4/d4 neural precursors to survive explains the reduced eye and microcephaly observed in mutant larvae.				Epigenetic regulators Rbbp4 and Hdac1 are overexpressed in a zebrafish model of RB1 embryonal brain tumor, and are required for neural progenitor survival and proliferation	2018-06-15T00:00:00.000+02:00	Disease models & mechanisms	29914980	PUBMED	723	62	improt table_2	act(p(ZFIN:rbbp4)) -| bp(GOBP:"cell death")
act(p(ZFIN:rb1))	decreases	r(ZFIN:rbbp4)							qRT-PCR confirmed the change [upregulation] in gene expression for rbbp4 and hdac1 in rb1 tumor tissue (Fig 4C) and in the 5 dpf rb1/rb1 mutant larvae (Fig 4D).				Epigenetic regulators Rbbp4 and Hdac1 are overexpressed in a zebrafish model of RB1 embryonal brain tumor, and are required for neural progenitor survival and proliferation	2018-06-15T00:00:00.000+02:00	Disease models & mechanisms	29914980	PUBMED	722	62	improt table_2	act(p(ZFIN:rb1)) -| r(ZFIN:rbbp4)
act(p(ZFIN:rb1))	decreases	r(ZFIN:hdac1)							qRT-PCR confirmed the change [upregulation] in gene expression for rbbp4 and hdac1 in rb1 tumor tissue (Fig 4C) and in the 5 dpf rb1/rb1 mutant larvae (Fig 4D).				Epigenetic regulators Rbbp4 and Hdac1 are overexpressed in a zebrafish model of RB1 embryonal brain tumor, and are required for neural progenitor survival and proliferation	2018-06-15T00:00:00.000+02:00	Disease models & mechanisms	29914980	PUBMED	721	62	improt table_2	act(p(ZFIN:rb1)) -| r(ZFIN:hdac1)
p(ZFIN:rb1)	actsIn	act(p(ZFIN:rb1))							qRT-PCR confirmed the change [upregulation] in gene expression for rbbp4 and hdac1 in rb1 tumor tissue (Fig 4C) and in the 5 dpf rb1/rb1 mutant larvae (Fig 4D).				Epigenetic regulators Rbbp4 and Hdac1 are overexpressed in a zebrafish model of RB1 embryonal brain tumor, and are required for neural progenitor survival and proliferation	2018-06-15T00:00:00.000+02:00	Disease models & mechanisms	29914980	PUBMED	720	62	improt table_2	act(p(ZFIN:rb1)) -| r(ZFIN:hdac1)
p(ZFIN:rb1)	actsIn	act(p(ZFIN:rb1))							qRT-PCR confirmed the change [upregulation] in gene expression for rbbp4 and hdac1 in rb1 tumor tissue (Fig 4C) and in the 5 dpf rb1/rb1 mutant larvae (Fig 4D).				Epigenetic regulators Rbbp4 and Hdac1 are overexpressed in a zebrafish model of RB1 embryonal brain tumor, and are required for neural progenitor survival and proliferation	2018-06-15T00:00:00.000+02:00	Disease models & mechanisms	29914980	PUBMED	720	62	improt table_2	act(p(ZFIN:rb1)) -| r(ZFIN:rbbp4)
act(p(ZFIN:rasl11b))	decreases	bp(GOBP:"cell proliferation")						morpholino experiment	We show that rasl11b is negatively regulated downstream of Sema6A/PlxnA2 signaling and when overexpressed, decreases RPC proliferation and eye size.	Eye		Danio rerio	Identification of target genes downstream of semaphorin6A/PlexinA2 signaling in zebrafish	2017-04-25T00:00:00.000+02:00	Developmental Dynamics	28440030	PUBMED	719	62	improt table_2	act(p(ZFIN:rasl11b)) -| bp(GOBP:"cell proliferation")
p(ZFIN:rasl11b)	actsIn	act(p(ZFIN:rasl11b))						morpholino experiment	We show that rasl11b is negatively regulated downstream of Sema6A/PlxnA2 signaling and when overexpressed, decreases RPC proliferation and eye size.	Eye		Danio rerio	Identification of target genes downstream of semaphorin6A/PlexinA2 signaling in zebrafish	2017-04-25T00:00:00.000+02:00	Developmental Dynamics	28440030	PUBMED	718	62	improt table_2	act(p(ZFIN:rasl11b)) -| bp(GOBP:"cell proliferation")
act(p(ZFIN:rars2))	decreases	path(MESHD:Microcephaly)						microscopy	As shown in Figure 6C and D, knockdown of rars2 with both MOs results in brain hypoplasia and loss of structural definition within the brain.	Brain		Danio rerio	Impairment of the tRNA-splicing endonuclease subunit 54 (tsen54) gene causes neurological abnormalities and larval death in zebrafish models of pontocerebellar hypoplasia.	2011-04-15T00:00:00.000+02:00	Human molecular genetics; Vol. 20; Iss. 8	21273289	PUBMED	717	62	improt table_2	act(p(ZFIN:rars2)) -| path(MESHD:Microcephaly)
act(p(ZFIN:rars2))	decreases	bp(GOBP:"cell death")						microscopy	Furthermore, rars2 knockdown was associated with a significant increase in cell death within the brains of morphant embryos.	Brain		Danio rerio	Impairment of the tRNA-splicing endonuclease subunit 54 (tsen54) gene causes neurological abnormalities and larval death in zebrafish models of pontocerebellar hypoplasia.	2011-04-15T00:00:00.000+02:00	Human molecular genetics; Vol. 20; Iss. 8	21273289	PUBMED	716	62	improt table_2	act(p(ZFIN:rars2)) -| bp(GOBP:"cell death")
p(ZFIN:rars2)	actsIn	act(p(ZFIN:rars2))						microscopy	As shown in Figure 6C and D, knockdown of rars2 with both MOs results in brain hypoplasia and loss of structural definition within the brain.	Brain		Danio rerio	Impairment of the tRNA-splicing endonuclease subunit 54 (tsen54) gene causes neurological abnormalities and larval death in zebrafish models of pontocerebellar hypoplasia.	2011-04-15T00:00:00.000+02:00	Human molecular genetics; Vol. 20; Iss. 8	21273289	PUBMED	715	62	improt table_2	act(p(ZFIN:rars2)) -| path(MESHD:Microcephaly)
p(ZFIN:rars2)	actsIn	act(p(ZFIN:rars2))						microscopy	Furthermore, rars2 knockdown was associated with a significant increase in cell death within the brains of morphant embryos.	Brain		Danio rerio	Impairment of the tRNA-splicing endonuclease subunit 54 (tsen54) gene causes neurological abnormalities and larval death in zebrafish models of pontocerebellar hypoplasia.	2011-04-15T00:00:00.000+02:00	Human molecular genetics; Vol. 20; Iss. 8	21273289	PUBMED	715	62	improt table_2	act(p(ZFIN:rars2)) -| bp(GOBP:"cell death")
p(ZFIN:ptgs1)	actsIn	act(p(ZFIN:ptgs1))						quantitative polymerase chain reaction	Pretreatment with the selective COX-1 inhibitor, SC-560 (2.8 uM), significantly decreased the c-fos mRNA expression compared to PTZ group (Figure 2).			Danio rerio	Cyclooxygenase-1 as a Potential Therapeutic Target for Seizure Suppression: Evidences from Zebrafish Pentylenetetrazole-Seizure Model.	2016-01-01T00:00:00.000+01:00	Frontiers in neurology; Vol. 7; Iss.	27895618	PUBMED	714	62	improt table_2	a(CHEBI:"SC-560") -| act(p(ZFIN:ptgs1))
p(ZFIN:ptgs1)	actsIn	act(p(ZFIN:ptgs1))						quantitative polymerase chain reaction	Pretreatment with the selective COX-1 inhibitor, SC-560 (2.8 uM), significantly decreased the c-fos mRNA expression compared to PTZ group (Figure 2).			Danio rerio	Cyclooxygenase-1 as a Potential Therapeutic Target for Seizure Suppression: Evidences from Zebrafish Pentylenetetrazole-Seizure Model.	2016-01-01T00:00:00.000+01:00	Frontiers in neurology; Vol. 7; Iss.	27895618	PUBMED	714	62	improt table_2	act(p(ZFIN:ptgs1)) -> r(ZFIN:fosab)
act(p(ZFIN:ptgs1))	increases	r(ZFIN:fosab)						quantitative polymerase chain reaction	Pretreatment with the selective COX-1 inhibitor, SC-560 (2.8 uM), significantly decreased the c-fos mRNA expression compared to PTZ group (Figure 2).			Danio rerio	Cyclooxygenase-1 as a Potential Therapeutic Target for Seizure Suppression: Evidences from Zebrafish Pentylenetetrazole-Seizure Model.	2016-01-01T00:00:00.000+01:00	Frontiers in neurology; Vol. 7; Iss.	27895618	PUBMED	713	62	improt table_2	act(p(ZFIN:ptgs1)) -> r(ZFIN:fosab)
a(CHEBI:"SC-560")	decreases	act(p(ZFIN:ptgs1))						quantitative polymerase chain reaction	Pretreatment with the selective COX-1 inhibitor, SC-560 (2.8 uM), significantly decreased the c-fos mRNA expression compared to PTZ group (Figure 2).			Danio rerio	Cyclooxygenase-1 as a Potential Therapeutic Target for Seizure Suppression: Evidences from Zebrafish Pentylenetetrazole-Seizure Model.	2016-01-01T00:00:00.000+01:00	Frontiers in neurology; Vol. 7; Iss.	27895618	PUBMED	712	62	improt table_2	a(CHEBI:"SC-560") -| act(p(ZFIN:ptgs1))
act(p(ZFIN:psen1))	increases	r(ZFIN:notch1a)						in situ hybridization	Notch1a mRNA was strongly reduced in the psen1-/- larval brains compared with the level observed in WT zebrafish brains (Fig. 7A).	Brain		Danio rerio	Presenilin1 regulates histamine neuron development and behavior in zebrafish, danio rerio.	2013-01-23T00:00:00.000+01:00	The Journal of neuroscience : the official journal of the Society for Neuroscience; Vol. 33; Iss. 4	23345232	PUBMED	711	62	improt table_2	act(p(ZFIN:psen1)) -> r(ZFIN:notch1a)
p(ZFIN:psen1)	actsIn	act(p(ZFIN:psen1))						in situ hybridization	Notch1a mRNA was strongly reduced in the psen1-/- larval brains compared with the level observed in WT zebrafish brains (Fig. 7A).	Brain		Danio rerio	Presenilin1 regulates histamine neuron development and behavior in zebrafish, danio rerio.	2013-01-23T00:00:00.000+01:00	The Journal of neuroscience : the official journal of the Society for Neuroscience; Vol. 33; Iss. 4	23345232	PUBMED	710	62	improt table_2	act(p(ZFIN:psen1)) -> r(ZFIN:notch1a)
p(ZFIN:psen1)	actsIn	act(p(ZFIN:psen1))						immunohistochemistry	Immunohistochemistry of b-catenin, revealed an increase in the b-catenin immunoreactivity in hypothalamus of psen1-/- fish compared with WT fish (Fig. 7B).	Brain		Danio rerio	Presenilin1 regulates histamine neuron development and behavior in zebrafish, danio rerio.	2013-01-23T00:00:00.000+01:00	The Journal of neuroscience : the official journal of the Society for Neuroscience; Vol. 33; Iss. 4	23345232	PUBMED	710	62	improt table_2	act(p(ZFIN:psen1)) -| p(ZFIN:ctnnb1)
act(p(ZFIN:pou5f3))	increases	r(ZFIN:pax2a)						mutant phenotype	PCR analysis confirmed that the embryos without pax2.1 expression were homozygous for the spghi349 integration (Fig. 2F).	Mesencephalon		Danio rerio	The zebrafish spiel-ohne-grenzen (spg) gene encodes the POU domain protein Pou2 related to mammalian Oct4 and is essential for formation of the midbrain and hindbrain, and for pre-gastrula morphogenesis.	2002-02-01T00:00:00.000+01:00	Development (Cambridge, England); Vol. 129; Iss. 4	11861474	PUBMED	709	62	improt table_2	act(p(ZFIN:pou5f3)) -> r(ZFIN:pax2a)
p(ZFIN:pou5f3)	actsIn	act(p(ZFIN:pou5f3))						mutant phenotype	In spghi349 homozygous embryos, the expression of krox20 shows a marked reduction .	Mesencephalon		Danio rerio	The zebrafish spiel-ohne-grenzen (spg) gene encodes the POU domain protein Pou2 related to mammalian Oct4 and is essential for formation of the midbrain and hindbrain, and for pre-gastrula morphogenesis.	2002-02-01T00:00:00.000+01:00	Development (Cambridge, England); Vol. 129; Iss. 4	11861474	PUBMED	708	62	improt table_2	act(p(ZFIN:pou5f3)) -> r(ZFIN:egr2b)
p(ZFIN:pou5f3)	actsIn	act(p(ZFIN:pou5f3))						mutant phenotype	In spghi349 homozygous embryos, the forebrain domain of pax6 expression expands posteriorly .	Mesencephalon		Danio rerio	The zebrafish spiel-ohne-grenzen (spg) gene encodes the POU domain protein Pou2 related to mammalian Oct4 and is essential for formation of the midbrain and hindbrain, and for pre-gastrula morphogenesis.	2002-02-01T00:00:00.000+01:00	Development (Cambridge, England); Vol. 129; Iss. 4	11861474	PUBMED	708	62	improt table_2	act(p(ZFIN:pou5f3)) -| r(ZFIN:pax6a)
p(ZFIN:pou5f3)	actsIn	act(p(ZFIN:pou5f3))						mutant phenotype	PCR analysis confirmed that the embryos without pax2.1 expression were homozygous for the spghi349 integration (Fig. 2F).	Mesencephalon		Danio rerio	The zebrafish spiel-ohne-grenzen (spg) gene encodes the POU domain protein Pou2 related to mammalian Oct4 and is essential for formation of the midbrain and hindbrain, and for pre-gastrula morphogenesis.	2002-02-01T00:00:00.000+01:00	Development (Cambridge, England); Vol. 129; Iss. 4	11861474	PUBMED	708	62	improt table_2	act(p(ZFIN:pou5f3)) -> r(ZFIN:pax2a)
p(ZFIN:plxna2,pmod(P))	increases	act(p(ZFIN:plxna2))						morpholino experiment	Together, these results suggest that the Fyn-dependent PlxnA phosphorylation sites identified in this study have important, conserved in vivo functions.			Danio rerio	Fyn-dependent phosphorylation of PlexinA1 and PlexinA2 at conserved tyrosines is essential for zebrafish eye development.	2018-01-01T00:00:00.000+01:00	The FEBS journal; Vol. 285; Iss. 1	29091353	PUBMED	707	62	improt table_2	p(ZFIN:plxna2,pmod(P)) -> act(p(ZFIN:plxna2))
act(p(ZFIN:plxna2))	decreases	r(ZFIN:rasl11b)				very high		morpholino experiment	The results are consistent with the microarray and in situ expression data, showing increases in transcriptional levels of the candidate genes in both morphants compared with uninjected control (Fig. 4A-E; rasl11b control 0.1137 -+ 0.04, N = 3; sema6A MO 0.34 -+ 0.02, N = 3, P < 0.01; plxnA2 MO 0.32 -+ 0.01, N = 3, P < 0.01; shtn-1 control 0.08 -+ 0.01, N = 3; sema6A MO 0.28 -+ 0.01, N = 3, P < 0…	Eye		Danio rerio	Identification of target genes downstream of semaphorin6A/PlexinA2 signaling in zebrafish	2017-04-25T00:00:00.000+02:00	Developmental Dynamics	28440030	PUBMED	706	62	improt table_2	act(p(ZFIN:plxna2)) -| r(ZFIN:rasl11b)
act(p(ZFIN:plxna2))	decreases	r(ZFIN:dcdc2b)				very high		morpholino experiment	The results are consistent with the microarray and in situ expression data, showing increases in transcriptional levels of the candidate genes in both morphants compared with uninjected control (Fig. 4A-E; rasl11b control 0.1137 -+ 0.04, N = 3; sema6A MO 0.34 -+ 0.02, N = 3, P < 0.01; plxnA2 MO 0.32 -+ 0.01, N = 3, P < 0.01; shtn-1 control 0.08 -+ 0.01, N = 3; sema6A MO 0.28 -+ 0.01, N = 3, P < 0…	Eye		Danio rerio	Identification of target genes downstream of semaphorin6A/PlexinA2 signaling in zebrafish	2017-04-25T00:00:00.000+02:00	Developmental Dynamics	28440030	PUBMED	705	62	improt table_2	act(p(ZFIN:plxna2)) -| r(ZFIN:dcdc2b)
p(ZFIN:plxna2)	hasModification	p(ZFIN:plxna2,pmod(P))						morpholino experiment	Together, these results suggest that the Fyn-dependent PlxnA phosphorylation sites identified in this study have important, conserved in vivo functions.			Danio rerio	Fyn-dependent phosphorylation of PlexinA1 and PlexinA2 at conserved tyrosines is essential for zebrafish eye development.	2018-01-01T00:00:00.000+01:00	The FEBS journal; Vol. 285; Iss. 1	29091353	PUBMED	704	62	improt table_2	act(p(ZFIN:fyna)) -> p(ZFIN:plxna2,pmod(P))
p(ZFIN:plxna2)	hasModification	p(ZFIN:plxna2,pmod(P))						morpholino experiment	Together, these results suggest that the Fyn-dependent PlxnA phosphorylation sites identified in this study have important, conserved in vivo functions.			Danio rerio	Fyn-dependent phosphorylation of PlexinA1 and PlexinA2 at conserved tyrosines is essential for zebrafish eye development.	2018-01-01T00:00:00.000+01:00	The FEBS journal; Vol. 285; Iss. 1	29091353	PUBMED	704	62	improt table_2	p(ZFIN:plxna2,pmod(P)) -> act(p(ZFIN:plxna2))
p(ZFIN:plxna2)	actsIn	act(p(ZFIN:plxna2))				very high		morpholino experiment	The results are consistent with the microarray and in situ expression data, showing increases in transcriptional levels of the candidate genes in both morphants compared with uninjected control (Fig. 4A-E; rasl11b control 0.1137 -+ 0.04, N = 3; sema6A MO 0.34 -+ 0.02, N = 3, P < 0.01; plxnA2 MO 0.32 -+ 0.01, N = 3, P < 0.01; shtn-1 control 0.08 -+ 0.01, N = 3; sema6A MO 0.28 -+ 0.01, N = 3, P < 0…	Eye		Danio rerio	Identification of target genes downstream of semaphorin6A/PlexinA2 signaling in zebrafish	2017-04-25T00:00:00.000+02:00	Developmental Dynamics	28440030	PUBMED	703	62	improt table_2	act(p(ZFIN:plxna2)) -| r(ZFIN:rasl11b)
p(ZFIN:plxna2)	actsIn	act(p(ZFIN:plxna2))				very high		morpholino experiment	The results are consistent with the microarray and in situ expression data, showing increases in transcriptional levels of the candidate genes in both morphants compared with uninjected control (Fig. 4A-E; rasl11b control 0.1137 -+ 0.04, N = 3; sema6A MO 0.34 -+ 0.02, N = 3, P < 0.01; plxnA2 MO 0.32 -+ 0.01, N = 3, P < 0.01; shtn-1 control 0.08 -+ 0.01, N = 3; sema6A MO 0.28 -+ 0.01, N = 3, P < 0…	Eye		Danio rerio	Identification of target genes downstream of semaphorin6A/PlexinA2 signaling in zebrafish	2017-04-25T00:00:00.000+02:00	Developmental Dynamics	28440030	PUBMED	703	62	improt table_2	act(p(ZFIN:plxna2)) -| r(ZFIN:shtn1)
p(ZFIN:plxna2)	actsIn	act(p(ZFIN:plxna2))				very high		morpholino experiment	The results are consistent with the microarray and in situ expression data, showing increases in transcriptional levels of the candidate genes in both morphants compared with uninjected control (Fig. 4A-E; rasl11b control 0.1137 -+ 0.04, N = 3; sema6A MO 0.34 -+ 0.02, N = 3, P < 0.01; plxnA2 MO 0.32 -+ 0.01, N = 3, P < 0.01; shtn-1 control 0.08 -+ 0.01, N = 3; sema6A MO 0.28 -+ 0.01, N = 3, P < 0…	Eye		Danio rerio	Identification of target genes downstream of semaphorin6A/PlexinA2 signaling in zebrafish	2017-04-25T00:00:00.000+02:00	Developmental Dynamics	28440030	PUBMED	703	62	improt table_2	act(p(ZFIN:plxna2)) -| r(ZFIN:dcdc2b)
p(ZFIN:plxna2)	actsIn	act(p(ZFIN:plxna2))				very high		morpholino experiment	The results are consistent with the microarray and in situ expression data, showing increases in transcriptional levels of the candidate genes in both morphants compared with uninjected control (Fig. 4A-E; rasl11b control 0.1137 -+ 0.04, N = 3; sema6A MO 0.34 -+ 0.02, N = 3, P < 0.01; plxnA2 MO 0.32 -+ 0.01, N = 3, P < 0.01; shtn-1 control 0.08 -+ 0.01, N = 3; sema6A MO 0.28 -+ 0.01, N = 3, P < 0…	Eye		Danio rerio	Identification of target genes downstream of semaphorin6A/PlexinA2 signaling in zebrafish	2017-04-25T00:00:00.000+02:00	Developmental Dynamics	28440030	PUBMED	703	62	improt table_2	act(p(ZFIN:plxna2)) -| r(ZFIN:mmp2)
p(ZFIN:plxna2)	actsIn	act(p(ZFIN:plxna2))				very high		morpholino experiment	The results are consistent with the microarray and in situ expression data, showing increases in transcriptional levels of the candidate genes in both morphants compared with uninjected control (Fig. 4A-E; rasl11b control 0.1137 -+ 0.04, N = 3; sema6A MO 0.34 -+ 0.02, N = 3, P < 0.01; plxnA2 MO 0.32 -+ 0.01, N = 3, P < 0.01; shtn-1 control 0.08 -+ 0.01, N = 3; sema6A MO 0.28 -+ 0.01, N = 3, P < 0…	Eye		Danio rerio	Identification of target genes downstream of semaphorin6A/PlexinA2 signaling in zebrafish	2017-04-25T00:00:00.000+02:00	Developmental Dynamics	28440030	PUBMED	703	62	improt table_2	act(p(ZFIN:plxna2)) -| r(ZFIN:rbl2)
p(ZFIN:plxna2)	actsIn	act(p(ZFIN:plxna2))						morpholino experiment	Together, these results suggest that the Fyn-dependent PlxnA phosphorylation sites identified in this study have important, conserved in vivo functions.			Danio rerio	Fyn-dependent phosphorylation of PlexinA1 and PlexinA2 at conserved tyrosines is essential for zebrafish eye development.	2018-01-01T00:00:00.000+01:00	The FEBS journal; Vol. 285; Iss. 1	29091353	PUBMED	703	62	improt table_2	p(ZFIN:plxna2,pmod(P)) -> act(p(ZFIN:plxna2))
act(p(ZFIN:pitx3))	increases	r(ZFIN:th)						quantitative polymerase chain reaction	Likewise, in the same direction than pitx3 and th, the transcription levels of the drd2a receptor were increased [upon mir-133b inhibition] (Fig. 7E); conversely, the expression of drd2b (Fig. 7F) was decreased almost two-fold.			Danio rerio	Modulation by cocaine of dopamine receptors through miRNA-133b in zebrafish embryos.	2012-01-01T00:00:00.000+01:00	PloS one; Vol. 7; Iss. 12	23285158	PUBMED	702	62	improt table_2	act(p(ZFIN:pitx3)) -> r(ZFIN:th)
act(p(ZFIN:pitx3))	decreases	r(ZFIN:drd2b)				very high		quantitative polymerase chain reaction	assumption			Danio rerio	Modulation by cocaine of dopamine receptors through miRNA-133b in zebrafish embryos.	2012-01-01T00:00:00.000+01:00	PloS one; Vol. 7; Iss. 12	23285158	PUBMED	701	62	improt table_2	act(p(ZFIN:pitx3)) -| r(ZFIN:drd2b)
act(p(ZFIN:pitx3))	increases	r(ZFIN:drd2a)						quantitative polymerase chain reaction	Likewise, in the same direction than pitx3 and th, the transcription levels of the drd2a receptor were increased [upon mir-133b inhibition] (Fig. 7E); conversely, the expression of drd2b (Fig. 7F) was decreased almost two-fold.			Danio rerio	Modulation by cocaine of dopamine receptors through miRNA-133b in zebrafish embryos.	2012-01-01T00:00:00.000+01:00	PloS one; Vol. 7; Iss. 12	23285158	PUBMED	700	62	improt table_2	act(p(ZFIN:pitx3)) -> r(ZFIN:drd2a)
act(p(ZFIN:pitx3))	increases	p(ZFIN:foxe3)						western blot	At 5 dpf, Foxe3 protein was present at a reduced level in the [pitx3] morphant extracts.			Danio rerio	Zebrafish foxe3: roles in ocular lens morphogenesis through interaction with pitx3.	2006-10-01T00:00:00.000+02:00	Mechanisms of development; Vol. 123; Iss. 10	16963235	PUBMED	699	62	improt table_2	act(p(ZFIN:pitx3)) -> p(ZFIN:foxe3)
p(ZFIN:pitx3)	actsIn	act(p(ZFIN:pitx3))						quantitative polymerase chain reaction	Likewise, in the same direction than pitx3 and th, the transcription levels of the drd2a receptor were increased [upon mir-133b inhibition] (Fig. 7E); conversely, the expression of drd2b (Fig. 7F) was decreased almost two-fold.			Danio rerio	Modulation by cocaine of dopamine receptors through miRNA-133b in zebrafish embryos.	2012-01-01T00:00:00.000+01:00	PloS one; Vol. 7; Iss. 12	23285158	PUBMED	698	62	improt table_2	act(p(ZFIN:pitx3)) -> r(ZFIN:th)
p(ZFIN:pitx3)	actsIn	act(p(ZFIN:pitx3))						quantitative polymerase chain reaction	Likewise, in the same direction than pitx3 and th, the transcription levels of the drd2a receptor were increased [upon mir-133b inhibition] (Fig. 7E); conversely, the expression of drd2b (Fig. 7F) was decreased almost two-fold.			Danio rerio	Modulation by cocaine of dopamine receptors through miRNA-133b in zebrafish embryos.	2012-01-01T00:00:00.000+01:00	PloS one; Vol. 7; Iss. 12	23285158	PUBMED	698	62	improt table_2	act(p(ZFIN:pitx3)) -> r(ZFIN:drd2a)
p(ZFIN:pitx3)	actsIn	act(p(ZFIN:pitx3))				very high		quantitative polymerase chain reaction	assumption			Danio rerio	Modulation by cocaine of dopamine receptors through miRNA-133b in zebrafish embryos.	2012-01-01T00:00:00.000+01:00	PloS one; Vol. 7; Iss. 12	23285158	PUBMED	698	62	improt table_2	act(p(ZFIN:pitx3)) -| r(ZFIN:drd2b)
p(ZFIN:pitx3)	actsIn	act(p(ZFIN:pitx3))						western blot	At 5 dpf, Foxe3 protein was present at a reduced level in the [pitx3] morphant extracts.			Danio rerio	Zebrafish foxe3: roles in ocular lens morphogenesis through interaction with pitx3.	2006-10-01T00:00:00.000+02:00	Mechanisms of development; Vol. 123; Iss. 10	16963235	PUBMED	698	62	improt table_2	act(p(ZFIN:pitx3)) -> p(ZFIN:foxe3)
p(ZFIN:pink1)	actsIn	act(p(ZFIN:pink1))						morpholino experiment	Expression of reelin, a general neuronal marker (Costagli et al., 2002), was decreased in PINK1 morphants.			Danio rerio	Loss of PINK1 Function affects development and results in neurodegeneration in zebrafish.	2008-08-13T00:00:00.000+02:00	The Journal of neuroscience : the official journal of the Society for Neuroscience; Vol. 28; Iss. 33	18701682	PUBMED	697	62	improt table_2	act(p(ZFIN:pink1)) -> r(ZFIN:reln)
p(ZFIN:pink1)	actsIn	act(p(ZFIN:pink1))						morpholino experiment	parkin expression was also reduced in the brain of PINK1 morphants.			Danio rerio	Loss of PINK1 Function affects development and results in neurodegeneration in zebrafish.	2008-08-13T00:00:00.000+02:00	The Journal of neuroscience : the official journal of the Society for Neuroscience; Vol. 28; Iss. 33	18701682	PUBMED	697	62	improt table_2	act(p(ZFIN:pink1)) -> r(ZFIN:park2)
p(ZFIN:pink1)	actsIn	act(p(ZFIN:pink1))				very high		morpholino experiment	fezl mRNA [] was selectively increased in the posterior diencephalon of PINK1 morphants [] Neurogenin-1, a downstream target of fezl (Jeong et al., 2006), was similarly upregulated in PINK1 morphants (Fig. 2E).			Danio rerio	Loss of PINK1 Function affects development and results in neurodegeneration in zebrafish.	2008-08-13T00:00:00.000+02:00	The Journal of neuroscience : the official journal of the Society for Neuroscience; Vol. 28; Iss. 33	18701682	PUBMED	697	62	improt table_2	act(p(ZFIN:pink1)) -| r(ZFIN:fezf2)
p(ZFIN:pink1)	actsIn	act(p(ZFIN:pink1))						morpholino experiment	In the spinal cord, PINK1 morphants showed decreased islet-1 and acetylated tubulin staining, suggesting loss of peripheral neurons.	Spinal Cord		Danio rerio	Loss of PINK1 Function affects development and results in neurodegeneration in zebrafish.	2008-08-13T00:00:00.000+02:00	The Journal of neuroscience : the official journal of the Society for Neuroscience; Vol. 28; Iss. 33	18701682	PUBMED	697	62	improt table_2	act(p(ZFIN:pink1)) -> r(ZFIN:isl1)
p(ZFIN:pink1)	actsIn	act(p(ZFIN:pink1))						morpholino experiment	PINK1 morphants showed a decrease in the amount of inactive Serine 9 (Ser9)-phosphorylated forms of GSK3b [] Active GSK3b phosphorylates b-catenin, enhancing its degradation [] Consistent with predictions, active b-catenin levels were decreased in PINK1 morphants.			Danio rerio	Loss of PINK1 Function affects development and results in neurodegeneration in zebrafish.	2008-08-13T00:00:00.000+02:00	The Journal of neuroscience : the official journal of the Society for Neuroscience; Vol. 28; Iss. 33	18701682	PUBMED	697	62	improt table_2	act(p(ZFIN:pink1)) -> p(ZFIN:gsk3b,pmod(P))
p(ZFIN:pink1)	actsIn	act(p(ZFIN:pink1))						morpholino experiment	PINK1 morphants also had increased levels of ROS. [] Here, the lack of PINK1 protein led to an increase of acridine orange accumulation in the brain and throughout the body at 24 hpf.	Brain		Danio rerio	Loss of PINK1 Function affects development and results in neurodegeneration in zebrafish.	2008-08-13T00:00:00.000+02:00	The Journal of neuroscience : the official journal of the Society for Neuroscience; Vol. 28; Iss. 33	18701682	PUBMED	697	62	improt table_2	act(p(ZFIN:pink1)) -| a(CHEBI:"reactive oxygen species")
p(ZFIN:pink1)	actsIn	act(p(ZFIN:pink1))						in situ hybridization	In situ hybridization analysis for th1 mRNA showed at 5 dpf a decline in the size of neuron population expressing th1 in the diencephalic group 5,6,11 compared to uninjected fish (Fig. 5A, B) following MO1 [pink1] injection.	Neurons		Danio rerio	Dopaminergic cell damage and vulnerability to MPTP in Pink1 knockdown zebrafish.	2010-10-01T00:00:00.000+02:00	Neurobiology of disease; Vol. 40; Iss. 1	20600915	PUBMED	697	62	improt table_2	act(p(ZFIN:pink1)) -> r(ZFIN:th)
p(ZFIN:pink1)	actsIn	act(p(ZFIN:pink1))				very high		quantitative polymerase chain reaction	Quantitative analysis of th1 and th2 transcript levels using qPCR showed clear decreases in Pink1 knockdown fish at 5 dpf compared to ctrlMO injection	Neurons		Danio rerio	Dopaminergic cell damage and vulnerability to MPTP in Pink1 knockdown zebrafish.	2010-10-01T00:00:00.000+02:00	Neurobiology of disease; Vol. 40; Iss. 1	20600915	PUBMED	697	62	improt table_2	act(p(ZFIN:pink1)) -> r(ZFIN:th)
p(ZFIN:pink1)	actsIn	act(p(ZFIN:pink1))				very high		quantitative polymerase chain reaction	Quantitative analysis of th1 and th2 transcript levels using qPCR showed clear decreases in Pink1 knockdown fish at 5 dpf compared to ctrlMO injection	Neurons		Danio rerio	Dopaminergic cell damage and vulnerability to MPTP in Pink1 knockdown zebrafish.	2010-10-01T00:00:00.000+02:00	Neurobiology of disease; Vol. 40; Iss. 1	20600915	PUBMED	697	62	improt table_2	act(p(ZFIN:pink1)) -> r(ZFIN:th2)
p(ZFIN:pink1)	actsIn	act(p(ZFIN:pink1))						quantitative polymerase chain reaction	TigarB mRNA levels were also increased in pink1-/- embryos in the confirmatory qPCR experiments when compared to wt. Complex I activity was reduced by 78% in pink1-/- larvae. As predicted, both complex I activity and complex III activity were normalized in pink1-/- larvae after TigarB inactivation (Fig 8). This MO-mediated inactivation of TigarB resulted in complete rescue of dopaminergic neurons…			Danio rerio	TigarB causes mitochondrial dysFunction and neuronal loss in PINK1 deficiency.	2013-12-01T00:00:00.000+01:00	Annals of neurology; Vol. 74; Iss. 6	24027110	PUBMED	697	62	improt table_2	act(p(ZFIN:pink1)) -| r(ZFIN:tigarb)
act(p(ZFIN:picalma))	decreases	bp(GOBP:autophagy)				very high	Alzheimer's disease	fluorescence	In addition, ammonium chloride also caused a modest (22 percent) decrease in the clearance of full-length CALM, suggesting that ammonium chloride or CALM overexpression alone reduce, but do not completely block, autophagy and that together they have an additive effect.			Danio rerio	PICALM modulates autophagy activity and tau accumulation.	2014-09-22T00:00:00.000+02:00	Nature communications; Vol. 5; Iss.	25241929	PUBMED	696	62	improt table_2	act(p(ZFIN:picalma)) -| bp(GOBP:autophagy)
p(ZFIN:picalma)	actsIn	act(p(ZFIN:picalma))				very high	Alzheimer's disease	western blot	CALM overexpression decreased LC3-II levels in the zebrafish.			Danio rerio	PICALM modulates autophagy activity and tau accumulation.	2014-09-22T00:00:00.000+02:00	Nature communications; Vol. 5; Iss.	25241929	PUBMED	695	62	improt table_2	act(p(ZFIN:picalma)) -| p(ZFIN:map1lc3a)
p(ZFIN:picalma)	actsIn	act(p(ZFIN:picalma))				very high	Alzheimer's disease	fluorescence	In addition, ammonium chloride also caused a modest (22 percent) decrease in the clearance of full-length CALM, suggesting that ammonium chloride or CALM overexpression alone reduce, but do not completely block, autophagy and that together they have an additive effect.			Danio rerio	PICALM modulates autophagy activity and tau accumulation.	2014-09-22T00:00:00.000+02:00	Nature communications; Vol. 5; Iss.	25241929	PUBMED	695	62	improt table_2	act(p(ZFIN:picalma)) -| bp(GOBP:autophagy)
act(p(ZFIN:pax8))	increases	r(ZFIN:sox9a)	otic placode					morpholino experiment	In pax2a mutants injected with pax8-MOs, the expression of sox9a is reduced in extent and level (Fig. 3B).			Danio rerio	Pax8 and Pax2a synergistically in otic specification, downstream of the Foxi1 and Dlx3b transcription factors.	2004-10-01T00:00:00.000+02:00	Development (Cambridge, England); Vol. 131; Iss. 20	15459102	PUBMED	694	62	improt table_2	act(p(ZFIN:pax8)) -> r(ZFIN:sox9a)
act(p(ZFIN:pax8))	increases	r(ZFIN:pax2a)	otic placode					morpholino experiment	This observation suggests that Fgf8 and probably Fgf3 act through and in parallel with Pax8 to promote proper pax2a expression.			Danio rerio	Pax8 and Pax2a synergistically in otic specification, downstream of the Foxi1 and Dlx3b transcription factors.	2004-10-01T00:00:00.000+02:00	Development (Cambridge, England); Vol. 131; Iss. 20	15459102	PUBMED	693	62	improt table_2	act(p(ZFIN:pax8)) -> r(ZFIN:pax2a)
p(ZFIN:pax8)	actsIn	act(p(ZFIN:pax8))	otic placode					morpholino experiment	In pax2a mutants injected with pax8-MOs, the expression of sox9a is reduced in extent and level (Fig. 3B).			Danio rerio	Pax8 and Pax2a synergistically in otic specification, downstream of the Foxi1 and Dlx3b transcription factors.	2004-10-01T00:00:00.000+02:00	Development (Cambridge, England); Vol. 131; Iss. 20	15459102	PUBMED	692	62	improt table_2	act(p(ZFIN:pax8)) -> r(ZFIN:sox9a)
p(ZFIN:pax8)	actsIn	act(p(ZFIN:pax8))	otic placode					morpholino experiment	Like sox9a, sox9b expression is compromised at preplacodal stages in pax2a mutants depleted of pax8 (Fig. 3E) and absent at the 12-somite stage (Fig. 3H).			Danio rerio	Pax8 and Pax2a synergistically in otic specification, downstream of the Foxi1 and Dlx3b transcription factors.	2004-10-01T00:00:00.000+02:00	Development (Cambridge, England); Vol. 131; Iss. 20	15459102	PUBMED	692	62	improt table_2	act(p(ZFIN:pax8)) -> r(ZFIN:sox9b)
p(ZFIN:pax8)	actsIn	act(p(ZFIN:pax8))	otic placode					morpholino experiment	This observation suggests that Fgf8 and probably Fgf3 act through and in parallel with Pax8 to promote proper pax2a expression.			Danio rerio	Pax8 and Pax2a synergistically in otic specification, downstream of the Foxi1 and Dlx3b transcription factors.	2004-10-01T00:00:00.000+02:00	Development (Cambridge, England); Vol. 131; Iss. 20	15459102	PUBMED	692	62	improt table_2	act(p(ZFIN:pax8)) -> r(ZFIN:pax2a)
act(p(ZFIN:pax2b))	increases	r(ZFIN:six1b)	otic placode					morpholino experiment	Conversely, pax2b loss-of-function reduces the level of six1 expression (Fig. 11C).			Danio rerio	The transcription factor six1 inhibits neuronal and promotes hair cell fate in the developing zebrafish (Danio rerio) inner ear.	2006-10-11T00:00:00.000+02:00	The Journal of neuroscience : the official journal of the Society for Neuroscience; Vol. 26; Iss. 41	17035528	PUBMED	691	62	improt table_2	act(p(ZFIN:pax2b)) -> r(ZFIN:six1b)
p(ZFIN:pax2b)	actsIn	act(p(ZFIN:pax2b))	otic placode					morpholino experiment	Conversely, pax2b loss-of-function reduces the level of six1 expression (Fig. 11C).			Danio rerio	The transcription factor six1 inhibits neuronal and promotes hair cell fate in the developing zebrafish (Danio rerio) inner ear.	2006-10-11T00:00:00.000+02:00	The Journal of neuroscience : the official journal of the Society for Neuroscience; Vol. 26; Iss. 41	17035528	PUBMED	690	62	improt table_2	act(p(ZFIN:pax2b)) -> r(ZFIN:six1b)
act(p(ZFIN:pax2a))	increases	r(ZFIN:wnt1)						in situ hybridization	We conclude that noi function is not required for initiating, but for maintaining expression of her5, wnt1, fgf8 and pax2.1 itself at the MHB.	Mesencephalon		Danio rerio	A series of no isthmus (noi) alleles of the zebrafish pax2.1 gene reveals multiple signaling events in development of the midbrain-hindbrain boundary.	1998-08-01T00:00:00.000+02:00	Development (Cambridge, England); Vol. 125; Iss. 16	9671579	PUBMED	689	62	improt table_2	act(p(ZFIN:pax2a)) -> r(ZFIN:wnt1)
act(p(ZFIN:pax2a))	increases	r(ZFIN:sox9a)	otic placode					morpholino experiment	In pax2a mutants injected with pax8-MOs, the expression of sox9a is reduced in extent and level (Fig. 3B).			Danio rerio	Pax8 and Pax2a synergistically in otic specification, downstream of the Foxi1 and Dlx3b transcription factors.	2004-10-01T00:00:00.000+02:00	Development (Cambridge, England); Vol. 131; Iss. 20	15459102	PUBMED	688	62	improt table_2	act(p(ZFIN:pax2a)) -> r(ZFIN:sox9a)
act(p(ZFIN:pax2a))	increases	r(ZFIN:pax2a)						in situ hybridization	We conclude that noi function is not required for initiating, but for maintaining expression of her5, wnt1, fgf8 and pax2.1 itself at the MHB.	Mesencephalon		Danio rerio	A series of no isthmus (noi) alleles of the zebrafish pax2.1 gene reveals multiple signaling events in development of the midbrain-hindbrain boundary.	1998-08-01T00:00:00.000+02:00	Development (Cambridge, England); Vol. 125; Iss. 16	9671579	PUBMED	687	62	improt table_2	act(p(ZFIN:pax2a)) -> r(ZFIN:pax2a)
act(p(ZFIN:pax2a))	increases	r(ZFIN:her5)						in situ hybridization	We conclude that noi function is not required for initiating, but for maintaining expression of her5, wnt1, fgf8 and pax2.1 itself at the MHB.	Mesencephalon		Danio rerio	A series of no isthmus (noi) alleles of the zebrafish pax2.1 gene reveals multiple signaling events in development of the midbrain-hindbrain boundary.	1998-08-01T00:00:00.000+02:00	Development (Cambridge, England); Vol. 125; Iss. 16	9671579	PUBMED	686	62	improt table_2	act(p(ZFIN:pax2a)) -> r(ZFIN:her5)
act(p(ZFIN:pax2a))	increases	r(ZFIN:fgf8a)				very high		in situ hybridization	We conclude that noi function is not required for initiating, but for maintaining expression of her5, wnt1, fgf8 and pax2.1 itself at the MHB.	Mesencephalon		Danio rerio	A series of no isthmus (noi) alleles of the zebrafish pax2.1 gene reveals multiple signaling events in development of the midbrain-hindbrain boundary.	1998-08-01T00:00:00.000+02:00	Development (Cambridge, England); Vol. 125; Iss. 16	9671579	PUBMED	685	62	improt table_2	act(p(ZFIN:pax2a)) -> r(ZFIN:fgf8a)
act(p(ZFIN:pax2a))	decreases	path(MESHD:Microphthalmos)						mutant phenotype	Gross morphological defects of mutant noi larvae at 6 dpf include significant pericardial and abdominal oedema, residual yolk sac, absence of a functional swim bladder, shorter and curved body axis, irregular eye pigmentation and microphthalmia (Fig. 7B).	Eye		Danio rerio	Translational bypass of nonsense mutations in zebrafish rep1, pax2.1 and lamb1 highlights a viable therapeutic option for untreatable genetic eye disease.	2008-12-15T00:00:00.000+01:00	Human molecular genetics; Vol. 17; Iss. 24	18809619	PUBMED	684	62	improt table_2	act(p(ZFIN:pax2a)) -| path(MESHD:Microphthalmos)
act(p(ZFIN:pax2a))	decreases	bp(GOBP:"hair cell differentiation")	otic placode					mutant phenotype	Surprisingly, the only overt change in otic development in no isthmus (noi) mutants, which lack Pax2.1 function, is that they produce roughly twice the normal number of hair cells (Fig. 9).			Danio rerio	Development of the zebrafish inner ear.	2002-04-01T00:00:00.000+02:00	Developmental dynamics : an official publication of the American Association of Anatomists; Vol. 223; Iss. 4	11921334	PUBMED	683	62	improt table_2	act(p(ZFIN:pax2a)) -| bp(GOBP:"hair cell differentiation")
p(ZFIN:pax2a)	actsIn	act(p(ZFIN:pax2a))						in situ hybridization	These findings show that noi [pax2a] functions in establishment of eng2 and eng3 gene expression in the midbrain and MHB primordium.	Mesencephalon		Danio rerio	A series of no isthmus (noi) alleles of the zebrafish pax2.1 gene reveals multiple signaling events in development of the midbrain-hindbrain boundary.	1998-08-01T00:00:00.000+02:00	Development (Cambridge, England); Vol. 125; Iss. 16	9671579	PUBMED	682	62	improt table_2	act(p(ZFIN:pax2a)) -> r(ZFIN:eng2a)
p(ZFIN:pax2a)	actsIn	act(p(ZFIN:pax2a))						in situ hybridization	These findings show that noi [pax2a] functions in establishment of eng2 and eng3 gene expression in the midbrain and MHB primordium.	Mesencephalon		Danio rerio	A series of no isthmus (noi) alleles of the zebrafish pax2.1 gene reveals multiple signaling events in development of the midbrain-hindbrain boundary.	1998-08-01T00:00:00.000+02:00	Development (Cambridge, England); Vol. 125; Iss. 16	9671579	PUBMED	682	62	improt table_2	act(p(ZFIN:pax2a)) -> r(ZFIN:eng2b)
p(ZFIN:pax2a)	actsIn	act(p(ZFIN:pax2a))						in situ hybridization	We conclude that noi function is not required for initiating, but for maintaining expression of her5, wnt1, fgf8 and pax2.1 itself at the MHB.	Mesencephalon		Danio rerio	A series of no isthmus (noi) alleles of the zebrafish pax2.1 gene reveals multiple signaling events in development of the midbrain-hindbrain boundary.	1998-08-01T00:00:00.000+02:00	Development (Cambridge, England); Vol. 125; Iss. 16	9671579	PUBMED	682	62	improt table_2	act(p(ZFIN:pax2a)) -> r(ZFIN:her5)
p(ZFIN:pax2a)	actsIn	act(p(ZFIN:pax2a))						in situ hybridization	We conclude that noi function is not required for initiating, but for maintaining expression of her5, wnt1, fgf8 and pax2.1 itself at the MHB.	Mesencephalon		Danio rerio	A series of no isthmus (noi) alleles of the zebrafish pax2.1 gene reveals multiple signaling events in development of the midbrain-hindbrain boundary.	1998-08-01T00:00:00.000+02:00	Development (Cambridge, England); Vol. 125; Iss. 16	9671579	PUBMED	682	62	improt table_2	act(p(ZFIN:pax2a)) -> r(ZFIN:wnt1)
p(ZFIN:pax2a)	actsIn	act(p(ZFIN:pax2a))						in situ hybridization	We conclude that noi function is not required for initiating, but for maintaining expression of her5, wnt1, fgf8 and pax2.1 itself at the MHB.	Mesencephalon		Danio rerio	A series of no isthmus (noi) alleles of the zebrafish pax2.1 gene reveals multiple signaling events in development of the midbrain-hindbrain boundary.	1998-08-01T00:00:00.000+02:00	Development (Cambridge, England); Vol. 125; Iss. 16	9671579	PUBMED	682	62	improt table_2	act(p(ZFIN:pax2a)) -> r(ZFIN:pax2a)
p(ZFIN:pax2a)	actsIn	act(p(ZFIN:pax2a))				very high		in situ hybridization	We conclude that noi function is not required for initiating, but for maintaining expression of her5, wnt1, fgf8 and pax2.1 itself at the MHB.	Mesencephalon		Danio rerio	A series of no isthmus (noi) alleles of the zebrafish pax2.1 gene reveals multiple signaling events in development of the midbrain-hindbrain boundary.	1998-08-01T00:00:00.000+02:00	Development (Cambridge, England); Vol. 125; Iss. 16	9671579	PUBMED	682	62	improt table_2	act(p(ZFIN:pax2a)) -> r(ZFIN:fgf8a)
p(ZFIN:pax2a)	actsIn	act(p(ZFIN:pax2a))	otic placode					morpholino experiment	In pax2a mutants injected with pax8-MOs, the expression of sox9a is reduced in extent and level (Fig. 3B).			Danio rerio	Pax8 and Pax2a synergistically in otic specification, downstream of the Foxi1 and Dlx3b transcription factors.	2004-10-01T00:00:00.000+02:00	Development (Cambridge, England); Vol. 131; Iss. 20	15459102	PUBMED	682	62	improt table_2	act(p(ZFIN:pax2a)) -> r(ZFIN:sox9a)
p(ZFIN:pax2a)	actsIn	act(p(ZFIN:pax2a))	otic placode					morpholino experiment	Like sox9a, sox9b expression is compromised at preplacodal stages in pax2a mutants depleted of pax8 (Fig. 3E) and absent at the 12-somite stage (Fig. 3H).			Danio rerio	Pax8 and Pax2a synergistically in otic specification, downstream of the Foxi1 and Dlx3b transcription factors.	2004-10-01T00:00:00.000+02:00	Development (Cambridge, England); Vol. 131; Iss. 20	15459102	PUBMED	682	62	improt table_2	act(p(ZFIN:pax2a)) -> r(ZFIN:sox9b)
p(ZFIN:pax2a)	actsIn	act(p(ZFIN:pax2a))	otic placode					mutant phenotype	Surprisingly, the only overt change in otic development in no isthmus (noi) mutants, which lack Pax2.1 function, is that they produce roughly twice the normal number of hair cells (Fig. 9).			Danio rerio	Development of the zebrafish inner ear.	2002-04-01T00:00:00.000+02:00	Developmental dynamics : an official publication of the American Association of Anatomists; Vol. 223; Iss. 4	11921334	PUBMED	682	62	improt table_2	act(p(ZFIN:pax2a)) -| bp(GOBP:"hair cell differentiation")
p(ZFIN:pax2a)	actsIn	act(p(ZFIN:pax2a))						mutant phenotype	Gross morphological defects of mutant noi larvae at 6 dpf include significant pericardial and abdominal oedema, residual yolk sac, absence of a functional swim bladder, shorter and curved body axis, irregular eye pigmentation and microphthalmia (Fig. 7B).	Eye		Danio rerio	Translational bypass of nonsense mutations in zebrafish rep1, pax2.1 and lamb1 highlights a viable therapeutic option for untreatable genetic eye disease.	2008-12-15T00:00:00.000+01:00	Human molecular genetics; Vol. 17; Iss. 24	18809619	PUBMED	682	62	improt table_2	act(p(ZFIN:pax2a)) -| path(MESHD:Microphthalmos)
act(p(ZFIN:park2))	increases	complex(SCOMP:"NADH Dehydrogenase Complex I")						morpholino experiment	Spectrophotometric assessment of complex I activity was lower by an average of 45% in parkin knockdown zebrafish compared to either WT embryos or control MO embryos.			Danio rerio	Complex I deficiency and dopaminergic neuronal cell loss in parkin-deficient zebrafish (Danio rerio).	2009-06-01T00:00:00.000+02:00	Brain : a journal of neurology; Vol. 132; Iss. Pt 6	19439422	PUBMED	681	62	improt table_2	act(p(ZFIN:park2)) -> complex(SCOMP:"NADH Dehydrogenase Complex I")
act(p(ZFIN:park2))	decreases	bp(GOBP:"cell death")				very high		apoptotic assay	Increased expression of both human and zebrafish parkin protected against the increase in apoptotic cells induced by excitotoxicity (Fig. 5B).			Danio rerio	Parkin is protective against proteotoxic stress in a transgenic zebrafish model.	2010-07-30T00:00:00.000+02:00	PloS one; Vol. 5; Iss. 7	20689587	PUBMED	680	62	improt table_2	act(p(ZFIN:park2)) -| bp(GOBP:"cell death")
p(ZFIN:park2)	actsIn	act(p(ZFIN:park2))				very high		apoptotic assay	Increased expression of both human and zebrafish parkin protected against the increase in apoptotic cells induced by excitotoxicity (Fig. 5B).			Danio rerio	Parkin is protective against proteotoxic stress in a transgenic zebrafish model.	2010-07-30T00:00:00.000+02:00	PloS one; Vol. 5; Iss. 7	20689587	PUBMED	679	62	improt table_2	act(p(ZFIN:park2)) -| bp(GOBP:"cell death")
p(ZFIN:park2)	actsIn	act(p(ZFIN:park2))						morpholino experiment	Spectrophotometric assessment of complex I activity was lower by an average of 45% in parkin knockdown zebrafish compared to either WT embryos or control MO embryos.			Danio rerio	Complex I deficiency and dopaminergic neuronal cell loss in parkin-deficient zebrafish (Danio rerio).	2009-06-01T00:00:00.000+02:00	Brain : a journal of neurology; Vol. 132; Iss. Pt 6	19439422	PUBMED	679	62	improt table_2	act(p(ZFIN:park2)) -> complex(SCOMP:"NADH Dehydrogenase Complex I")
act(p(ZFIN:opn1mw1))	increases	bp(GOBP:phototaxis)						behavioral assay	Transcription of green opsin (zfgr1) was also significantly upregulated by 1.6- and 1.8-fold on exposure of the larvae to 3.58 and 31.0 ug/L DE-71, respectively (Figure 1) [] The percentage of larvae that migrated to the illuminated chamber from the dark chamber significantly increased with exposure to DE-17.	Eye		Danio rerio	Acute exposure to DE-71 causes alterations in visual behavior in zebrafish larvae.	2013-06-01T00:00:00.000+02:00	Environmental toxicology and chemistry; Vol. 32; Iss. 6	23400899	PUBMED	678	62	improt table_2	act(p(ZFIN:opn1mw1)) -> bp(GOBP:phototaxis)
p(ZFIN:opn1mw1)	actsIn	act(p(ZFIN:opn1mw1))						behavioral assay	Transcription of green opsin (zfgr1) was also significantly upregulated by 1.6- and 1.8-fold on exposure of the larvae to 3.58 and 31.0 ug/L DE-71, respectively (Figure 1) [] The percentage of larvae that migrated to the illuminated chamber from the dark chamber significantly increased with exposure to DE-17.	Eye		Danio rerio	Acute exposure to DE-71 causes alterations in visual behavior in zebrafish larvae.	2013-06-01T00:00:00.000+02:00	Environmental toxicology and chemistry; Vol. 32; Iss. 6	23400899	PUBMED	677	62	improt table_2	act(p(ZFIN:opn1mw1)) -> bp(GOBP:phototaxis)
act(p(ZFIN:olig2))	increases	bp(GOBP:"spinal cord motor neuron differentiation")						morpholino experiment	It was shown that co-injection both olig2 and nkx6.1 mRNA respectively with insm1a MO significantly reduced the motor neuronal defects caused by loss of insm1a (Figures 5C,D).	Motor Neurons		Danio rerio	Insm1a Regulates Motor Neuron Development in Zebrafish.	2017-01-01T00:00:00.000+01:00	Frontiers in molecular neuroscience; Vol. 10; Iss.	28894416	PUBMED	676	62	improt table_2	act(p(ZFIN:olig2)) -> bp(GOBP:"spinal cord motor neuron differentiation")
p(ZFIN:olig2)	actsIn	act(p(ZFIN:olig2))						morpholino experiment	It was shown that co-injection both olig2 and nkx6.1 mRNA respectively with insm1a MO significantly reduced the motor neuronal defects caused by loss of insm1a (Figures 5C,D).	Motor Neurons		Danio rerio	Insm1a Regulates Motor Neuron Development in Zebrafish.	2017-01-01T00:00:00.000+01:00	Frontiers in molecular neuroscience; Vol. 10; Iss.	28894416	PUBMED	675	62	improt table_2	act(p(ZFIN:olig2)) -> bp(GOBP:"spinal cord motor neuron differentiation")
act(p(ZFIN:odf2a))	decreases	path(MESHD:Microcephaly)				very high		morpholino experiment	Both mutants and all four [stil, aspm, wdr62 and odf2] morphants exhibited a consistent MCPH-like phenotype involving marked reduction in head size (figure 2a.	Central Nervous System		Danio rerio	Microcephaly models in the developing zebrafish retinal neuroepithelium point to an underlying defect in metaphase progression.	2013-10-23T00:00:00.000+02:00	Open biology; Vol. 3; Iss. 10	24153002	PUBMED	674	62	improt table_2	act(p(ZFIN:odf2a)) -| path(MESHD:Microcephaly)
p(ZFIN:odf2a)	actsIn	act(p(ZFIN:odf2a))				very high		morpholino experiment	Both mutants and all four [stil, aspm, wdr62 and odf2] morphants exhibited a consistent MCPH-like phenotype involving marked reduction in head size (figure 2a.	Central Nervous System		Danio rerio	Microcephaly models in the developing zebrafish retinal neuroepithelium point to an underlying defect in metaphase progression.	2013-10-23T00:00:00.000+02:00	Open biology; Vol. 3; Iss. 10	24153002	PUBMED	673	62	improt table_2	act(p(ZFIN:odf2a)) -| path(MESHD:Microcephaly)
act(p(ZFIN:nphp3))	decreases	path(MESHD:Hydrocephalus)						morpholino experiment	after 36 hpf, [nphp3] morphants started to develop hydrocephalus and by 48 h, 98% (n = 154) of embryos showed hydrocephalus (Fig. 2, B and E).			Danio rerio	Nephrocystin-3 is required for ciliary [function] in zebrafish embryos.	2010-07-01T00:00:00.000+02:00	American journal of physiology. Renal physiology; Vol. 299; Iss. 1	20462968	PUBMED	672	62	improt table_2	act(p(ZFIN:nphp3)) -| path(MESHD:Hydrocephalus)
p(ZFIN:nphp3)	actsIn	act(p(ZFIN:nphp3))						morpholino experiment	after 36 hpf, [nphp3] morphants started to develop hydrocephalus and by 48 h, 98% (n = 154) of embryos showed hydrocephalus (Fig. 2, B and E).			Danio rerio	Nephrocystin-3 is required for ciliary [function] in zebrafish embryos.	2010-07-01T00:00:00.000+02:00	American journal of physiology. Renal physiology; Vol. 299; Iss. 1	20462968	PUBMED	671	62	improt table_2	act(p(ZFIN:nphp3)) -| path(MESHD:Hydrocephalus)
p(ZFIN:notch1a)	actsIn	act(p(ZFIN:notch1a))				very high		immunohistochemistry	We found that inhibiting the activity of g-secretase with 1 uM DAPT from 1-5 dpf affects the development of the histaminergic neurons [] The histamine neuron number was lower in DAPT-treated animals than nontreated animals or those treated with the solute of DAPT, DMSO (Fig. 6A).	Brain		Danio rerio	Presenilin1 regulates histamine neuron development and behavior in zebrafish, danio rerio.	2013-01-23T00:00:00.000+01:00	The Journal of neuroscience : the official journal of the Society for Neuroscience; Vol. 33; Iss. 4	23345232	PUBMED	670	62	improt table_2	complex(SCOMP:"gamma Secretase Complex") -> act(p(ZFIN:notch1a))
p(ZFIN:notch1a)	actsIn	act(p(ZFIN:notch1a))				very high		immunohistochemistry	We found that inhibiting the activity of g-secretase with 1 uM DAPT from 1-5 dpf affects the development of the histaminergic neurons [] The histamine neuron number was lower in DAPT-treated animals than nontreated animals or those treated with the solute of DAPT, DMSO (Fig. 6A).	Brain		Danio rerio	Presenilin1 regulates histamine neuron development and behavior in zebrafish, danio rerio.	2013-01-23T00:00:00.000+01:00	The Journal of neuroscience : the official journal of the Society for Neuroscience; Vol. 33; Iss. 4	23345232	PUBMED	670	62	improt table_2	act(p(ZFIN:notch1a)) -> a(CHEBI:histamine)
p(ZFIN:notch1a)	actsIn	act(p(ZFIN:notch1a))						in situ hybridization	However, at this stage, the deltaD transcript and DeltaD protein in mib1 mutants is exaggerated (compare Fig. 2A,B with Fig. 2C,D) as absence of Notch signaling allows cells in the neurogenic domain to express much higher levels of ngn1 and deltaD.	Brain		Danio rerio	Interaction with Notch determines endocytosis of specific Delta ligands in zebrafish neural tissue.	2009-01-01T00:00:00.000+01:00	Development (Cambridge, England); Vol. 136; Iss. 2	19056830	PUBMED	670	62	improt table_2	act(p(ZFIN:notch1a)) -| p(ZFIN:neurog1)
p(ZFIN:notch1a)	actsIn	act(p(ZFIN:notch1a))		Mauthner neuron		very high		immunofluorescence	Embryos injected with notch1a MO and control MO had supernumerary M-cells (>2 cells).	Neurons		Danio rerio	b-Amyloid precursor protein-b is essential for Mauthner cell development in the zebrafish in a Notch-dependent manner.	2016-05-01T00:00:00.000+02:00	Developmental biology; Vol. 413; Iss. 1	26994945	PUBMED	670	62	improt table_2	act(p(ZFIN:notch1a)) -| bp(GOBP:"neuron differentiation")
act(p(ZFIN:notch1a))	decreases	p(ZFIN:neurog1)						in situ hybridization	However, at this stage, the deltaD transcript and DeltaD protein in mib1 mutants is exaggerated (compare Fig. 2A,B with Fig. 2C,D) as absence of Notch signaling allows cells in the neurogenic domain to express much higher levels of ngn1 and deltaD.	Brain		Danio rerio	Interaction with Notch determines endocytosis of specific Delta ligands in zebrafish neural tissue.	2009-01-01T00:00:00.000+01:00	Development (Cambridge, England); Vol. 136; Iss. 2	19056830	PUBMED	669	62	improt table_2	act(p(ZFIN:notch1a)) -| p(ZFIN:neurog1)
act(p(ZFIN:notch1a))	decreases	bp(GOBP:"neuron differentiation")		Mauthner neuron		very high		immunofluorescence	Embryos injected with notch1a MO and control MO had supernumerary M-cells (>2 cells).	Neurons		Danio rerio	b-Amyloid precursor protein-b is essential for Mauthner cell development in the zebrafish in a Notch-dependent manner.	2016-05-01T00:00:00.000+02:00	Developmental biology; Vol. 413; Iss. 1	26994945	PUBMED	668	62	improt table_2	act(p(ZFIN:notch1a)) -| bp(GOBP:"neuron differentiation")
complex(SCOMP:"gamma Secretase Complex")	increases	act(p(ZFIN:notch1a))				very high		immunohistochemistry	We found that inhibiting the activity of g-secretase with 1 uM DAPT from 1-5 dpf affects the development of the histaminergic neurons [] The histamine neuron number was lower in DAPT-treated animals than nontreated animals or those treated with the solute of DAPT, DMSO (Fig. 6A).	Brain		Danio rerio	Presenilin1 regulates histamine neuron development and behavior in zebrafish, danio rerio.	2013-01-23T00:00:00.000+01:00	The Journal of neuroscience : the official journal of the Society for Neuroscience; Vol. 33; Iss. 4	23345232	PUBMED	667	62	improt table_2	complex(SCOMP:"gamma Secretase Complex") -> act(p(ZFIN:notch1a))
act(p(ZFIN:nlk2))	increases	p(ZFIN:lef1,pmod(P))						western blot	Taken together, these results suggest that Wnt1 and Nlk2 regulate tectum development by inducing Lef1 phosphorylation in zebrafish midbrain.	Neurons		Danio rerio	NLK positively regulates Wnt/b-catenin signalling by phosphorylating LEF1 in neural progenitor cells.	2012-04-18T00:00:00.000+02:00	The EMBO journal; Vol. 31; Iss. 8	22373574	PUBMED	666	62	improt table_2	act(p(ZFIN:nlk2)) -> p(ZFIN:lef1,pmod(P))
p(ZFIN:nlk2)	actsIn	act(p(ZFIN:nlk2))						western blot	Taken together, these results suggest that Wnt1 and Nlk2 regulate tectum development by inducing Lef1 phosphorylation in zebrafish midbrain.	Neurons		Danio rerio	NLK positively regulates Wnt/b-catenin signalling by phosphorylating LEF1 in neural progenitor cells.	2012-04-18T00:00:00.000+02:00	The EMBO journal; Vol. 31; Iss. 8	22373574	PUBMED	665	62	improt table_2	act(p(ZFIN:nlk2)) -> p(ZFIN:lef1,pmod(P))
act(p(ZFIN:nkx6_1))	increases	bp(GOBP:"spinal cord motor neuron differentiation")						morpholino experiment	It was shown that co-injection both olig2 and nkx6.1 mRNA respectively with insm1a MO significantly reduced the motor neuronal defects caused by loss of insm1a (Figures 5C,D).	Motor Neurons		Danio rerio	Insm1a Regulates Motor Neuron Development in Zebrafish.	2017-01-01T00:00:00.000+01:00	Frontiers in molecular neuroscience; Vol. 10; Iss.	28894416	PUBMED	664	62	improt table_2	act(p(ZFIN:nkx6_1)) -> bp(GOBP:"spinal cord motor neuron differentiation")
p(ZFIN:nkx6_1)	actsIn	act(p(ZFIN:nkx6_1))						morpholino experiment	It was shown that co-injection both olig2 and nkx6.1 mRNA respectively with insm1a MO significantly reduced the motor neuronal defects caused by loss of insm1a (Figures 5C,D).	Motor Neurons		Danio rerio	Insm1a Regulates Motor Neuron Development in Zebrafish.	2017-01-01T00:00:00.000+01:00	Frontiers in molecular neuroscience; Vol. 10; Iss.	28894416	PUBMED	663	62	improt table_2	act(p(ZFIN:nkx6_1)) -> bp(GOBP:"spinal cord motor neuron differentiation")
act(p(ZFIN:neurog1))	increases	r(ZFIN:ebf2)	midbrain hindbrain boundary neural plate					morpholino experiment	We conclude from these experiments that ngn1 and coe2 expression positively crossregulate each other in the MH area to maintain reciprocal high levels of transcription.			Danio rerio	Her5 acts as a prepattern factor that blocks neurogenin1 and coe2 expression upstream of Notch to inhibit neurogenesis at the midbrain-hindbrain boundary.	2004-05-01T00:00:00.000+02:00	Development (Cambridge, England); Vol. 131; Iss. 9	15056616	PUBMED	662	62	improt table_2	act(p(ZFIN:neurog1)) -> r(ZFIN:ebf2)
act(p(ZFIN:neurog1))	increases	p(ZFIN:dld)						in situ hybridization	However, at this stage, the deltaD transcript and DeltaD protein in mib1 mutants is exaggerated (compare Fig. 2A,B with Fig. 2C,D) as absence of Notch signaling allows cells in the neurogenic domain to express much higher levels of ngn1 and deltaD.	Brain		Danio rerio	Interaction with Notch determines endocytosis of specific Delta ligands in zebrafish neural tissue.	2009-01-01T00:00:00.000+01:00	Development (Cambridge, England); Vol. 136; Iss. 2	19056830	PUBMED	661	62	improt table_2	act(p(ZFIN:neurog1)) -> p(ZFIN:dld)
act(p(ZFIN:neurog1))	increases	bp(GOBP:"neuron differentiation")	midbrain hindbrain boundary neural plate					morpholino experiment	Thus, Her5 activity is crucially involved in the selective repression of ngn1 and coe2, both of which have proneural activity.			Danio rerio	Her5 acts as a prepattern factor that blocks neurogenin1 and coe2 expression upstream of Notch to inhibit neurogenesis at the midbrain-hindbrain boundary.	2004-05-01T00:00:00.000+02:00	Development (Cambridge, England); Vol. 131; Iss. 9	15056616	PUBMED	660	62	improt table_2	act(p(ZFIN:neurog1)) -> bp(GOBP:"neuron differentiation")
p(ZFIN:neurog1)	actsIn	act(p(ZFIN:neurog1))						in situ hybridization	However, at this stage, the deltaD transcript and DeltaD protein in mib1 mutants is exaggerated (compare Fig. 2A,B with Fig. 2C,D) as absence of Notch signaling allows cells in the neurogenic domain to express much higher levels of ngn1 and deltaD.	Brain		Danio rerio	Interaction with Notch determines endocytosis of specific Delta ligands in zebrafish neural tissue.	2009-01-01T00:00:00.000+01:00	Development (Cambridge, England); Vol. 136; Iss. 2	19056830	PUBMED	659	62	improt table_2	act(p(ZFIN:neurog1)) -> p(ZFIN:dld)
p(ZFIN:neurog1)	actsIn	act(p(ZFIN:neurog1))	midbrain hindbrain boundary neural plate					morpholino experiment	Thus, Her5 activity is crucially involved in the selective repression of ngn1 and coe2, both of which have proneural activity.			Danio rerio	Her5 acts as a prepattern factor that blocks neurogenin1 and coe2 expression upstream of Notch to inhibit neurogenesis at the midbrain-hindbrain boundary.	2004-05-01T00:00:00.000+02:00	Development (Cambridge, England); Vol. 131; Iss. 9	15056616	PUBMED	659	62	improt table_2	act(p(ZFIN:neurog1)) -> bp(GOBP:"neuron differentiation")
p(ZFIN:neurog1)	actsIn	act(p(ZFIN:neurog1))	midbrain hindbrain boundary neural plate					morpholino experiment	We conclude from these experiments that ngn1 and coe2 expression positively crossregulate each other in the MH area to maintain reciprocal high levels of transcription.			Danio rerio	Her5 acts as a prepattern factor that blocks neurogenin1 and coe2 expression upstream of Notch to inhibit neurogenesis at the midbrain-hindbrain boundary.	2004-05-01T00:00:00.000+02:00	Development (Cambridge, England); Vol. 131; Iss. 9	15056616	PUBMED	659	62	improt table_2	act(p(ZFIN:neurog1)) -> r(ZFIN:ebf2)
p(ZFIN:mpp5a)	actsIn	act(p(ZFIN:mpp5a))	brain			very high		mutant phenotype	Thus, while snk brain morphology appeared normal except for the lack of brain ventricle inflation (Fig. 5Q), the nok neuroepithelium failed to undergo morphogenesis, with no midbrain or hindbrain lateral hinge-points (Fig. 5R).			Danio rerio	Initial formation of zebrafish brain ventricles occurs independently of circulation and requires the nagie oko and snakehead/atp1a1a.1 gene products.	2005-05-01T00:00:00.000+02:00	Development (Cambridge, England); Vol. 132; Iss. 9	15788456	PUBMED	658	62	improt table_2	act(p(ZFIN:mpp5a)) -> bp(GOBP:"brain morphogenesis")
p(ZFIN:mpp5a)	actsIn	act(p(ZFIN:mpp5a))	developing neuroepithelium					immunolocalization	Indeed, loss of Mpp5a or Crb2 affected the integrity of the neuroepithelium, disrupted the contiguous ventricular apical zone, and abolished the apical accumulation of Cldn5a, aPKC, and the focal localization of the junctional marker protein Zonula occludens-1 (ZO-1) (Fig. 4A and Fig. S4) [] Moreover, the correct localization of Cldn5a depends on neuroepithelial tissue polarity.	Cerebellum		Danio rerio	Establishment of a neuroepithelial barrier by Claudin5a is essential for zebrafish brain ventricular lumen expansion.	2010-01-26T00:00:00.000+01:00	Proceedings of the National Academy of Sciences of the United States of America; Vol. 107; Iss. 4	20080584	PUBMED	658	62	improt table_2	act(p(ZFIN:mpp5a)) -> act(p(ZFIN:tjp1a))
p(ZFIN:mpp5a)	actsIn	act(p(ZFIN:mpp5a))	developing neuroepithelium					immunolocalization	Indeed, loss of Mpp5a or Crb2 affected the integrity of the neuroepithelium, disrupted the contiguous ventricular apical zone, and abolished the apical accumulation of Cldn5a, aPKC, and the focal localization of the junctional marker protein Zonula occludens-1 (ZO-1) (Fig. 4A and Fig. S4) [] Moreover, the correct localization of Cldn5a depends on neuroepithelial tissue polarity.	Cerebellum		Danio rerio	Establishment of a neuroepithelial barrier by Claudin5a is essential for zebrafish brain ventricular lumen expansion.	2010-01-26T00:00:00.000+01:00	Proceedings of the National Academy of Sciences of the United States of America; Vol. 107; Iss. 4	20080584	PUBMED	658	62	improt table_2	act(p(ZFIN:mpp5a)) -> act(p(ZFIN:prkci))
p(ZFIN:mpp5a)	actsIn	act(p(ZFIN:mpp5a))	developing neuroepithelium					immunolocalization	Indeed, loss of Mpp5a or Crb2 affected the integrity of the neuroepithelium, disrupted the contiguous ventricular apical zone, and abolished the apical accumulation of Cldn5a, aPKC, and the focal localization of the junctional marker protein Zonula occludens-1 (ZO-1) (Fig. 4A and Fig. S4) [] Moreover, the correct localization of Cldn5a depends on neuroepithelial tissue polarity.	Cerebellum		Danio rerio	Establishment of a neuroepithelial barrier by Claudin5a is essential for zebrafish brain ventricular lumen expansion.	2010-01-26T00:00:00.000+01:00	Proceedings of the National Academy of Sciences of the United States of America; Vol. 107; Iss. 4	20080584	PUBMED	658	62	improt table_2	act(p(ZFIN:mpp5a)) -> act(p(ZFIN:cldn5a))
act(p(ZFIN:mnx1))	increases	bp(GOBP:"spinal cord motor neuron differentiation")				very high		morpholino experiment	At 48 hpf, [auts2] morphant [mnx1:GFP] fish displayed fewer GFP labeled motor neuron cell bodies in the spinal cord.	Motor Neurons	Microcephaly	Danio rerio	Function and regulation of AUTS2, a gene implicated in autism and human evolution.	2013-01-01T00:00:00.000+01:00	PLoS genetics; Vol. 9; Iss. 1	23349641	PUBMED	657	62	improt table_2	act(p(ZFIN:mnx1)) -> bp(GOBP:"spinal cord motor neuron differentiation")
p(ZFIN:mnx1)	actsIn	act(p(ZFIN:mnx1))				very high		morpholino experiment	At 48 hpf, [auts2] morphant [mnx1:GFP] fish displayed fewer GFP labeled motor neuron cell bodies in the spinal cord.	Motor Neurons	Microcephaly	Danio rerio	Function and regulation of AUTS2, a gene implicated in autism and human evolution.	2013-01-01T00:00:00.000+01:00	PLoS genetics; Vol. 9; Iss. 1	23349641	PUBMED	656	62	improt table_2	act(p(ZFIN:mnx1)) -> bp(GOBP:"spinal cord motor neuron differentiation")
act(p(ZFIN:mif))	decreases	bp(GOBP:"cell death")						morpholino experiment	we saw dramatically increased cell death in the brain of mif morphants (Fig. 5G) Our results showed reduced signal of nkx5.1 in the developing ear and SAG in mif morphants (Fig. 8B), iclp1 morphants (Fig. 8D), and mif inhibitor (4-IPP) treated (40 u) embryos (Fig. 8F), indicating a reduction in SAG [statoacoustic ganglion] neuroblasts.	Ear		Danio rerio	The cytokine macrophage migration inhibitory factor (MIF) acts as a neurotrophin in the developing inner ear of the zebrafish, Danio rerio.	2012-03-01T00:00:00.000+01:00	Developmental biology; Vol. 363; Iss. 1	22210003	PUBMED	655	62	improt table_2	act(p(ZFIN:mif)) -| bp(GOBP:"cell death")
p(ZFIN:mif)	actsIn	act(p(ZFIN:mif))						morpholino experiment	we saw dramatically increased cell death in the brain of mif morphants (Fig. 5G) Our results showed reduced signal of nkx5.1 in the developing ear and SAG in mif morphants (Fig. 8B), iclp1 morphants (Fig. 8D), and mif inhibitor (4-IPP) treated (40 u) embryos (Fig. 8F), indicating a reduction in SAG [statoacoustic ganglion] neuroblasts.	Ear		Danio rerio	The cytokine macrophage migration inhibitory factor (MIF) acts as a neurotrophin in the developing inner ear of the zebrafish, Danio rerio.	2012-03-01T00:00:00.000+01:00	Developmental biology; Vol. 363; Iss. 1	22210003	PUBMED	654	62	improt table_2	act(p(ZFIN:mif)) -| bp(GOBP:"cell death")
p(ZFIN:mif)	actsIn	act(p(ZFIN:mif))						in situ hybridization	we saw dramatically increased cell death in the brain of mif morphants (Fig. 5G) Our results showed reduced signal of nkx5.1 in the developing ear and SAG in mif morphants (Fig. 8B), iclp1 morphants (Fig. 8D), and mif inhibitor (4-IPP) treated (40 u) embryos (Fig. 8F), indicating a reduction in SAG [statoacoustic ganglion] neuroblasts.	Ear		Danio rerio	The cytokine macrophage migration inhibitory factor (MIF) acts as a neurotrophin in the developing inner ear of the zebrafish, Danio rerio.	2012-03-01T00:00:00.000+01:00	Developmental biology; Vol. 363; Iss. 1	22210003	PUBMED	654	62	improt table_2	act(p(ZFIN:mif)) -> r(ZFIN:hmx3a)
p(ZFIN:mib1)	actsIn	act(p(ZFIN:mib1))			COS-7 cell	very high		ectopic expression	Together, these observations show that Mib promotes internalization of Delta.				Mind bomb is a ubiquitin ligase that is essential for efficient activation of Notch signaling by Delta.	2003-01-01T00:00:00.000+01:00	Developmental cell; Vol. 4; Iss. 1	12530964	PUBMED	653	62	improt table_2	act(p(ZFIN:mib1)) -> act(p(ZFIN:dld))
p(ZFIN:mib1)	actsIn	act(p(ZFIN:mib1))						in situ hybridization	However, at this stage, the deltaD transcript and DeltaD protein in mib1 mutants is exaggerated (compare Fig. 2A,B with Fig. 2C,D) as absence of Notch signaling allows cells in the neurogenic domain to express much higher levels of ngn1 and deltaD.	Brain		Danio rerio	Interaction with Notch determines endocytosis of specific Delta ligands in zebrafish neural tissue.	2009-01-01T00:00:00.000+01:00	Development (Cambridge, England); Vol. 136; Iss. 2	19056830	PUBMED	653	62	improt table_2	act(p(ZFIN:mib1)) -| r(ZFIN:dld)
act(p(ZFIN:met))	decreases	act(p(ZFIN:tp53))						over expression analysis	met mRNA, but not LacZ mRNA, reduced the nuclear localization of activated p53 in cells within the cerebellar primordium (Fig. 9N-R).	Cerebellum		Danio rerio	Modulation of p53 and met expression by Kruppel-like factor 8 regulates zebrafish cerebellar development.	2015-09-01T00:00:00.000+02:00	Developmental neurobiology; Vol. 75; Iss. 9	25528982	PUBMED	652	62	improt table_2	act(p(ZFIN:met)) -| act(p(ZFIN:tp53))
p(ZFIN:met)	actsIn	act(p(ZFIN:met))						morpholino experiment	We knocked down met expression using two previously published MOs (Tallafuss and Eisen, 2008), which resulted in up-regulation of p53 at met expression sites (Fig. 9E-H).	Cerebellum		Danio rerio	Modulation of p53 and met expression by Kruppel-like factor 8 regulates zebrafish cerebellar development.	2015-09-01T00:00:00.000+02:00	Developmental neurobiology; Vol. 75; Iss. 9	25528982	PUBMED	651	62	improt table_2	act(p(ZFIN:met)) -| r(ZFIN:tp53)
p(ZFIN:met)	actsIn	act(p(ZFIN:met))						over expression analysis	met mRNA, but not LacZ mRNA, reduced the nuclear localization of activated p53 in cells within the cerebellar primordium (Fig. 9N-R).	Cerebellum		Danio rerio	Modulation of p53 and met expression by Kruppel-like factor 8 regulates zebrafish cerebellar development.	2015-09-01T00:00:00.000+02:00	Developmental neurobiology; Vol. 75; Iss. 9	25528982	PUBMED	651	62	improt table_2	act(p(ZFIN:met)) -| act(p(ZFIN:tp53))
act(p(ZFIN:manf))	increases	r(ZFIN:th2)						quantitative polymerase chain reaction	qPCR results also confirmed that th1 and th2 transcript levels were significantly lower in the MANF knockdown group [] Importantly, the dopamine level was significantly decreased in MANF morphants (Fig. 4U).	Hypothalamus		Danio rerio	MANF regulates dopaminergic neuron development in larval zebrafish.	2012-10-15T00:00:00.000+02:00	Developmental biology; Vol. 370; Iss. 2	22898306	PUBMED	650	62	improt table_2	act(p(ZFIN:manf)) -> r(ZFIN:th2)
act(p(ZFIN:manf))	increases	r(ZFIN:th)						quantitative polymerase chain reaction	qPCR results also confirmed that th1 and th2 transcript levels were significantly lower in the MANF knockdown group [] Importantly, the dopamine level was significantly decreased in MANF morphants (Fig. 4U).	Hypothalamus		Danio rerio	MANF regulates dopaminergic neuron development in larval zebrafish.	2012-10-15T00:00:00.000+02:00	Developmental biology; Vol. 370; Iss. 2	22898306	PUBMED	649	62	improt table_2	act(p(ZFIN:manf)) -> r(ZFIN:th)
act(p(ZFIN:manf))	decreases	r(ZFIN:pax2a)						quantitative polymerase chain reaction	In short, knockdown of MANF resulted in up regulation of nr4a2b and pax2a.	Hypothalamus		Danio rerio	MANF regulates dopaminergic neuron development in larval zebrafish.	2012-10-15T00:00:00.000+02:00	Developmental biology; Vol. 370; Iss. 2	22898306	PUBMED	648	62	improt table_2	act(p(ZFIN:manf)) -| r(ZFIN:pax2a)
p(ZFIN:manf)	actsIn	act(p(ZFIN:manf))						quantitative polymerase chain reaction	qPCR results also confirmed that th1 and th2 transcript levels were significantly lower in the MANF knockdown group [] Importantly, the dopamine level was significantly decreased in MANF morphants (Fig. 4U).	Hypothalamus		Danio rerio	MANF regulates dopaminergic neuron development in larval zebrafish.	2012-10-15T00:00:00.000+02:00	Developmental biology; Vol. 370; Iss. 2	22898306	PUBMED	647	62	improt table_2	act(p(ZFIN:manf)) -> r(ZFIN:th)
p(ZFIN:manf)	actsIn	act(p(ZFIN:manf))						quantitative polymerase chain reaction	qPCR results also confirmed that th1 and th2 transcript levels were significantly lower in the MANF knockdown group [] Importantly, the dopamine level was significantly decreased in MANF morphants (Fig. 4U).	Hypothalamus		Danio rerio	MANF regulates dopaminergic neuron development in larval zebrafish.	2012-10-15T00:00:00.000+02:00	Developmental biology; Vol. 370; Iss. 2	22898306	PUBMED	647	62	improt table_2	act(p(ZFIN:manf)) -> r(ZFIN:th2)
p(ZFIN:manf)	actsIn	act(p(ZFIN:manf))						quantitative polymerase chain reaction	In short, knockdown of MANF resulted in up regulation of nr4a2b and pax2a.	Hypothalamus		Danio rerio	MANF regulates dopaminergic neuron development in larval zebrafish.	2012-10-15T00:00:00.000+02:00	Developmental biology; Vol. 370; Iss. 2	22898306	PUBMED	647	62	improt table_2	act(p(ZFIN:manf)) -| r(ZFIN:nr4a2b)
p(ZFIN:manf)	actsIn	act(p(ZFIN:manf))						quantitative polymerase chain reaction	In short, knockdown of MANF resulted in up regulation of nr4a2b and pax2a.	Hypothalamus		Danio rerio	MANF regulates dopaminergic neuron development in larval zebrafish.	2012-10-15T00:00:00.000+02:00	Developmental biology; Vol. 370; Iss. 2	22898306	PUBMED	647	62	improt table_2	act(p(ZFIN:manf)) -| r(ZFIN:pax2a)
act(p(ZFIN:lgi1b))	decreases	path(MESHD:Microphthalmos)						morpholino experiment	Instead, the lgi1b morphants (4 ng) showed abnormal development of the head, smaller eyes, severe edema of the heart and a noticable trunk curvature (Figure S1).	Brain		Danio rerio	Loss of zebrafish lgi1b leads to hydrocephalus and sensitization to pentylenetetrazol induced seizure-like behavior.	2011-01-01T00:00:00.000+01:00	PloS one; Vol. 6; Iss. 9	22053218	PUBMED	646	62	improt table_2	act(p(ZFIN:lgi1b)) -| path(MESHD:Microphthalmos)
act(p(ZFIN:lgi1b))	decreases	path(MESHD:Hydrocephalus)						morpholino experiment	The most striking phenotype in the lgi1b morphants, involved pronounced hydrocephalus in the midbrain and hindbrain ventricles compared with wild-type and control morphants (Figure S1).	Brain		Danio rerio	Loss of zebrafish lgi1b leads to hydrocephalus and sensitization to pentylenetetrazol induced seizure-like behavior.	2011-01-01T00:00:00.000+01:00	PloS one; Vol. 6; Iss. 9	22053218	PUBMED	645	62	improt table_2	act(p(ZFIN:lgi1b)) -| path(MESHD:Hydrocephalus)
p(ZFIN:lgi1b)	actsIn	act(p(ZFIN:lgi1b))						morpholino experiment	Instead, the lgi1b morphants (4 ng) showed abnormal development of the head, smaller eyes, severe edema of the heart and a noticable trunk curvature (Figure S1).	Brain		Danio rerio	Loss of zebrafish lgi1b leads to hydrocephalus and sensitization to pentylenetetrazol induced seizure-like behavior.	2011-01-01T00:00:00.000+01:00	PloS one; Vol. 6; Iss. 9	22053218	PUBMED	644	62	improt table_2	act(p(ZFIN:lgi1b)) -| path(MESHD:Microphthalmos)
p(ZFIN:lgi1b)	actsIn	act(p(ZFIN:lgi1b))						morpholino experiment	The most striking phenotype in the lgi1b morphants, involved pronounced hydrocephalus in the midbrain and hindbrain ventricles compared with wild-type and control morphants (Figure S1).	Brain		Danio rerio	Loss of zebrafish lgi1b leads to hydrocephalus and sensitization to pentylenetetrazol induced seizure-like behavior.	2011-01-01T00:00:00.000+01:00	PloS one; Vol. 6; Iss. 9	22053218	PUBMED	644	62	improt table_2	act(p(ZFIN:lgi1b)) -| path(MESHD:Hydrocephalus)
act(p(ZFIN:lgi1a))	decreases	r(ZFIN:fosab)						reverse transcription polymerase chain reaction	RT-PCR analysis of 3 dpf embryos injected with 3 ng MO (Figure 6A) demonstrated an increase in c-fos expression in lgi1a morphants (MO-E3) that experience seizure-like behavior, compared with mismatch control morphants (MO-E3mis).	Brain		Danio rerio	Loss of zebrafish lgi1b leads to hydrocephalus and sensitization to pentylenetetrazol induced seizure-like behavior.	2011-01-01T00:00:00.000+01:00	PloS one; Vol. 6; Iss. 9	22053218	PUBMED	643	62	improt table_2	act(p(ZFIN:lgi1a)) -| r(ZFIN:fosab)
act(p(ZFIN:lgi1a))	decreases	path(MESHD:Seizures)						morpholino experiment	Overall, these data provide supporting evidence that the loss of lgi1a expression is responsible for the seizure-like phenotype.	Brain		Danio rerio	Knockdown of zebrafish Lgi1a results in abnormal development, brain defects and a seizure-like behavioral phenotype.	2010-11-15T00:00:00.000+01:00	Human molecular genetics; Vol. 19; Iss. 22	20819949	PUBMED	642	62	improt table_2	act(p(ZFIN:lgi1a)) -| path(MESHD:Seizures)
act(p(ZFIN:lgi1a))	decreases	path(MESHD:Microphthalmos)						morpholino experiment	The eyes were also considerably smaller in these [lgi1a] morphants (Fig. 2 B), and the brain tissue between the eyes was also reduced (Fig. 2 B).	Brain		Danio rerio	Knockdown of zebrafish Lgi1a results in abnormal development, brain defects and a seizure-like behavioral phenotype.	2010-11-15T00:00:00.000+01:00	Human molecular genetics; Vol. 19; Iss. 22	20819949	PUBMED	641	62	improt table_2	act(p(ZFIN:lgi1a)) -| path(MESHD:Microphthalmos)
act(p(ZFIN:lgi1a))	decreases	path(MESHD:Microcephaly)				very high		morpholino experiment	The eyes were also considerably smaller in these [Lgi1] morphants (Fig. 2 B), and the brain tissue between the eyes was also reduced (Fig. 2 B).	Brain		Danio rerio	Knockdown of zebrafish Lgi1a results in abnormal development, brain defects and a seizure-like behavioral phenotype.	2010-11-15T00:00:00.000+01:00	Human molecular genetics; Vol. 19; Iss. 22	20819949	PUBMED	640	62	improt table_2	act(p(ZFIN:lgi1a)) -| path(MESHD:Microcephaly)
act(p(ZFIN:lgi1a))	decreases	path(MESHD:Microcephaly)						morpholino experiment	The eyes were also considerably smaller in these [lgi1a] morphants (Fig. 2 B), and the brain tissue between the eyes was also reduced (Fig. 2 B).	Brain		Danio rerio	Knockdown of zebrafish Lgi1a results in abnormal development, brain defects and a seizure-like behavioral phenotype.	2010-11-15T00:00:00.000+01:00	Human molecular genetics; Vol. 19; Iss. 22	20819949	PUBMED	640	62	improt table_2	act(p(ZFIN:lgi1a)) -| path(MESHD:Microcephaly)
act(p(ZFIN:lgi1a))	decreases	bp(GOBP:"cell death")						morpholino experiment	When whole embryos were analyzed using TUNEL staining, an increased level of apoptosis was seen in the [Lgi1] MO-E3 morphants.	Brain		Danio rerio	Knockdown of zebrafish Lgi1a results in abnormal development, brain defects and a seizure-like behavioral phenotype.	2010-11-15T00:00:00.000+01:00	Human molecular genetics; Vol. 19; Iss. 22	20819949	PUBMED	639	62	improt table_2	act(p(ZFIN:lgi1a)) -| bp(GOBP:"cell death")
act(p(ZFIN:lgi1a))	decreases	bp(GOBP:"cell death")						morpholino experiment	These observations demonstrate that, even though an overall developmental delay is seen in the morphants, there is a specific increase in apoptosis in the brain, which may contribute to the seizure-like phenotype.	Brain		Danio rerio	Knockdown of zebrafish Lgi1a results in abnormal development, brain defects and a seizure-like behavioral phenotype.	2010-11-15T00:00:00.000+01:00	Human molecular genetics; Vol. 19; Iss. 22	20819949	PUBMED	639	62	improt table_2	act(p(ZFIN:lgi1a)) -| bp(GOBP:"cell death")
p(ZFIN:lgi1a)	actsIn	act(p(ZFIN:lgi1a))						morpholino experiment	Overall, these data provide supporting evidence that the loss of lgi1a expression is responsible for the seizure-like phenotype.	Brain		Danio rerio	Knockdown of zebrafish Lgi1a results in abnormal development, brain defects and a seizure-like behavioral phenotype.	2010-11-15T00:00:00.000+01:00	Human molecular genetics; Vol. 19; Iss. 22	20819949	PUBMED	638	62	improt table_2	act(p(ZFIN:lgi1a)) -| path(MESHD:Seizures)
p(ZFIN:lgi1a)	actsIn	act(p(ZFIN:lgi1a))				very high		morpholino experiment	The eyes were also considerably smaller in these [Lgi1] morphants (Fig. 2 B), and the brain tissue between the eyes was also reduced (Fig. 2 B).	Brain		Danio rerio	Knockdown of zebrafish Lgi1a results in abnormal development, brain defects and a seizure-like behavioral phenotype.	2010-11-15T00:00:00.000+01:00	Human molecular genetics; Vol. 19; Iss. 22	20819949	PUBMED	638	62	improt table_2	act(p(ZFIN:lgi1a)) -| path(MESHD:Microcephaly)
p(ZFIN:lgi1a)	actsIn	act(p(ZFIN:lgi1a))						morpholino experiment	When whole embryos were analyzed using TUNEL staining, an increased level of apoptosis was seen in the [Lgi1] MO-E3 morphants.	Brain		Danio rerio	Knockdown of zebrafish Lgi1a results in abnormal development, brain defects and a seizure-like behavioral phenotype.	2010-11-15T00:00:00.000+01:00	Human molecular genetics; Vol. 19; Iss. 22	20819949	PUBMED	638	62	improt table_2	act(p(ZFIN:lgi1a)) -| bp(GOBP:"cell death")
p(ZFIN:lgi1a)	actsIn	act(p(ZFIN:lgi1a))						reverse transcription polymerase chain reaction	RT-PCR analysis of 3 dpf embryos injected with 3 ng MO (Figure 6A) demonstrated an increase in c-fos expression in lgi1a morphants (MO-E3) that experience seizure-like behavior, compared with mismatch control morphants (MO-E3mis).	Brain		Danio rerio	Loss of zebrafish lgi1b leads to hydrocephalus and sensitization to pentylenetetrazol induced seizure-like behavior.	2011-01-01T00:00:00.000+01:00	PloS one; Vol. 6; Iss. 9	22053218	PUBMED	638	62	improt table_2	act(p(ZFIN:lgi1a)) -| r(ZFIN:fosab)
p(ZFIN:lgi1a)	actsIn	act(p(ZFIN:lgi1a))						morpholino experiment	The eyes were also considerably smaller in these [lgi1a] morphants (Fig. 2 B), and the brain tissue between the eyes was also reduced (Fig. 2 B).	Brain		Danio rerio	Knockdown of zebrafish Lgi1a results in abnormal development, brain defects and a seizure-like behavioral phenotype.	2010-11-15T00:00:00.000+01:00	Human molecular genetics; Vol. 19; Iss. 22	20819949	PUBMED	638	62	improt table_2	act(p(ZFIN:lgi1a)) -| path(MESHD:Microphthalmos)
p(ZFIN:lgi1a)	actsIn	act(p(ZFIN:lgi1a))						morpholino experiment	The eyes were also considerably smaller in these [lgi1a] morphants (Fig. 2 B), and the brain tissue between the eyes was also reduced (Fig. 2 B).	Brain		Danio rerio	Knockdown of zebrafish Lgi1a results in abnormal development, brain defects and a seizure-like behavioral phenotype.	2010-11-15T00:00:00.000+01:00	Human molecular genetics; Vol. 19; Iss. 22	20819949	PUBMED	638	62	improt table_2	act(p(ZFIN:lgi1a)) -| path(MESHD:Microcephaly)
p(ZFIN:lgi1a)	actsIn	act(p(ZFIN:lgi1a))						morpholino experiment	These observations demonstrate that, even though an overall developmental delay is seen in the morphants, there is a specific increase in apoptosis in the brain, which may contribute to the seizure-like phenotype.	Brain		Danio rerio	Knockdown of zebrafish Lgi1a results in abnormal development, brain defects and a seizure-like behavioral phenotype.	2010-11-15T00:00:00.000+01:00	Human molecular genetics; Vol. 19; Iss. 22	20819949	PUBMED	638	62	improt table_2	act(p(ZFIN:lgi1a)) -| bp(GOBP:"cell death")
p(ZFIN:lef1)	hasModification	p(ZFIN:lef1,pmod(P))						western blot	Taken together, these results suggest that Wnt1 and Nlk2 regulate tectum development by inducing Lef1 phosphorylation in zebrafish midbrain.	Neurons		Danio rerio	NLK positively regulates Wnt/b-catenin signalling by phosphorylating LEF1 in neural progenitor cells.	2012-04-18T00:00:00.000+02:00	The EMBO journal; Vol. 31; Iss. 8	22373574	PUBMED	637	62	improt table_2	act(p(ZFIN:nlk2)) -> p(ZFIN:lef1,pmod(P))
p(ZFIN:lef1)	hasModification	p(ZFIN:lef1,pmod(P))						western blot	Taken together, these results suggest that Wnt1 and Nlk2 regulate tectum development by inducing Lef1 phosphorylation in zebrafish midbrain.	Neurons		Danio rerio	NLK positively regulates Wnt/b-catenin signalling by phosphorylating LEF1 in neural progenitor cells.	2012-04-18T00:00:00.000+02:00	The EMBO journal; Vol. 31; Iss. 8	22373574	PUBMED	637	62	improt table_2	act(p(ZFIN:wnt1)) -> p(ZFIN:lef1,pmod(P))
p(ZFIN:lef1)	hasModification	p(ZFIN:lef1,pmod(P))						green fluorescent protein reporter gene assay	Thus, HDAC1 binds preferentially to the unphosphorylated form of LEF1, and this interaction is disrupted by NLK-mediated phosphorylation [] our results suggest that NLK/Nlk2 promotes LEF1/Lef1 activity by antagonizing HDAC1/Hdac1-mediated inhibition.	Neurons		Danio rerio	NLK positively regulates Wnt/b-catenin signalling by phosphorylating LEF1 in neural progenitor cells.	2012-04-18T00:00:00.000+02:00	The EMBO journal; Vol. 31; Iss. 8	22373574	PUBMED	637	62	improt table_2	p(ZFIN:lef1,pmod(P)) => act(p(ZFIN:lef1))
p(ZFIN:lef1)	hasModification	p(ZFIN:lef1,pmod(P))						green fluorescent protein reporter gene assay	Thus, HDAC1 binds preferentially to the unphosphorylated form of LEF1, and this interaction is disrupted by NLK-mediated phosphorylation [] our results suggest that NLK/Nlk2 promotes LEF1/Lef1 activity by antagonizing HDAC1/Hdac1-mediated inhibition.	Neurons		Danio rerio	NLK positively regulates Wnt/b-catenin signalling by phosphorylating LEF1 in neural progenitor cells.	2012-04-18T00:00:00.000+02:00	The EMBO journal; Vol. 31; Iss. 8	22373574	PUBMED	637	62	improt table_2	p(ZFIN:lef1,pmod(P)) -| act(p(ZFIN:hdac1))
p(ZFIN:lef1)	actsIn	act(p(ZFIN:lef1))						quantitative polymerase chain reaction	we found that co-expression of NLK with b-catenin dN and LEF1 efficiently activated TOPFLASH reporter activity in these cells and enhanced mRNA expression of Wnt/b-catenin signalling-target genes, such as Axin2 and cyclinD1.	Neurons			NLK positively regulates Wnt/b-catenin signalling by phosphorylating LEF1 in neural progenitor cells.	2012-04-18T00:00:00.000+02:00	The EMBO journal; Vol. 31; Iss. 8	22373574	PUBMED	636	62	improt table_2	act(p(ZFIN:lef1)) -> r(ZFIN:ccnd1)
p(ZFIN:lef1)	actsIn	act(p(ZFIN:lef1))						quantitative polymerase chain reaction	we found that co-expression of NLK with b-catenin dN and LEF1 efficiently activated TOPFLASH reporter activity in these cells and enhanced mRNA expression of Wnt/b-catenin signalling-target genes, such as Axin2 and cyclinD1.	Neurons			NLK positively regulates Wnt/b-catenin signalling by phosphorylating LEF1 in neural progenitor cells.	2012-04-18T00:00:00.000+02:00	The EMBO journal; Vol. 31; Iss. 8	22373574	PUBMED	636	62	improt table_2	act(p(ZFIN:lef1)) -> r(ZFIN:axin2)
p(ZFIN:lef1)	actsIn	act(p(ZFIN:lef1))						green fluorescent protein reporter gene assay	Thus, HDAC1 binds preferentially to the unphosphorylated form of LEF1, and this interaction is disrupted by NLK-mediated phosphorylation [] our results suggest that NLK/Nlk2 promotes LEF1/Lef1 activity by antagonizing HDAC1/Hdac1-mediated inhibition.	Neurons		Danio rerio	NLK positively regulates Wnt/b-catenin signalling by phosphorylating LEF1 in neural progenitor cells.	2012-04-18T00:00:00.000+02:00	The EMBO journal; Vol. 31; Iss. 8	22373574	PUBMED	636	62	improt table_2	act(p(ZFIN:hdac1)) =| act(p(ZFIN:lef1))
p(ZFIN:lef1)	actsIn	act(p(ZFIN:lef1))						green fluorescent protein reporter gene assay	Thus, HDAC1 binds preferentially to the unphosphorylated form of LEF1, and this interaction is disrupted by NLK-mediated phosphorylation [] our results suggest that NLK/Nlk2 promotes LEF1/Lef1 activity by antagonizing HDAC1/Hdac1-mediated inhibition.	Neurons		Danio rerio	NLK positively regulates Wnt/b-catenin signalling by phosphorylating LEF1 in neural progenitor cells.	2012-04-18T00:00:00.000+02:00	The EMBO journal; Vol. 31; Iss. 8	22373574	PUBMED	636	62	improt table_2	p(ZFIN:lef1,pmod(P)) => act(p(ZFIN:lef1))
p(ZFIN:lef1)	actsIn	act(p(ZFIN:lef1))						green fluorescent protein reporter gene assay	In lef1 morphants, zic2aD5:gfp expression in the tectum was strongly reduced compared with controls.	Tectum Mesencephali		Danio rerio	The zebrafish zic2a-zic5 gene pair acts downstream of canonical Wnt signaling to control cell proliferation in the developing tectum.	2007-02-01T00:00:00.000+01:00	Development (Cambridge, England); Vol. 134; Iss. 4	17215296	PUBMED	636	62	improt table_2	act(p(ZFIN:lef1)) -> r(ZFIN:zic2a)
act(p(ZFIN:lef1))	increases	r(ZFIN:zic2a)						green fluorescent protein reporter gene assay	In lef1 morphants, zic2aD5:gfp expression in the tectum was strongly reduced compared with controls.	Tectum Mesencephali		Danio rerio	The zebrafish zic2a-zic5 gene pair acts downstream of canonical Wnt signaling to control cell proliferation in the developing tectum.	2007-02-01T00:00:00.000+01:00	Development (Cambridge, England); Vol. 134; Iss. 4	17215296	PUBMED	635	62	improt table_2	act(p(ZFIN:lef1)) -> r(ZFIN:zic2a)
act(p(ZFIN:lef1))	increases	r(ZFIN:ccnd1)						quantitative polymerase chain reaction	we found that co-expression of NLK with b-catenin dN and LEF1 efficiently activated TOPFLASH reporter activity in these cells and enhanced mRNA expression of Wnt/b-catenin signalling-target genes, such as Axin2 and cyclinD1.	Neurons			NLK positively regulates Wnt/b-catenin signalling by phosphorylating LEF1 in neural progenitor cells.	2012-04-18T00:00:00.000+02:00	The EMBO journal; Vol. 31; Iss. 8	22373574	PUBMED	634	62	improt table_2	act(p(ZFIN:lef1)) -> r(ZFIN:ccnd1)
act(p(ZFIN:klf8))	increases	r(ZFIN:met)							These results indicate that klf8 deficiency results in loss of met expression in the R1, thereby disturbing cerebellar Purkinje cell development.	Cerebellum		Danio rerio	Modulation of p53 and met expression by Kruppel-like factor 8 regulates zebrafish cerebellar development.	2015-09-01T00:00:00.000+02:00	Developmental neurobiology; Vol. 75; Iss. 9	25528982	PUBMED	633	62	improt table_2	act(p(ZFIN:klf8)) -> r(ZFIN:met)
act(p(ZFIN:klf8))	increases	bp(GOBP:"cerebellum morphogenesis")						cell proliferation assay	We found that cell proliferation was reduced, while apoptosis was enhanced, in the cerebellar primordium of klf8 morphants at 24 hpf; co-injection with p53 MOsp substantially prevented inhibition of cell proliferation and induction of apoptosis (Fig 3) [] embryos injected with klf8-MO1atg (2.2 ng/embryo), klf8-MO2atg (1.9 ng/embryo), or MOAC+DO (1.1 ng each/embryo) possessed smaller eyes and abno…	Cerebellum		Danio rerio	Modulation of p53 and met expression by Kruppel-like factor 8 regulates zebrafish cerebellar development.	2015-09-01T00:00:00.000+02:00	Developmental neurobiology; Vol. 75; Iss. 9	25528982	PUBMED	632	62	improt table_2	act(p(ZFIN:klf8)) -> bp(GOBP:"cerebellum morphogenesis")
p(ZFIN:klf8)	actsIn	act(p(ZFIN:klf8))						quantitative polymerase chain reaction	p53 expression was enhanced in the brain and retinae at 24 hpf in 64.5% or 98.8% of embryos injected with either 1.5 or 2.2 ng klf8-MO1atg.	Cerebellum		Danio rerio	Modulation of p53 and met expression by Kruppel-like factor 8 regulates zebrafish cerebellar development.	2015-09-01T00:00:00.000+02:00	Developmental neurobiology; Vol. 75; Iss. 9	25528982	PUBMED	631	62	improt table_2	act(p(ZFIN:klf8)) -| r(ZFIN:tp53)
p(ZFIN:klf8)	actsIn	act(p(ZFIN:klf8))						cell proliferation assay	We found that cell proliferation was reduced, while apoptosis was enhanced, in the cerebellar primordium of klf8 morphants at 24 hpf; co-injection with p53 MOsp substantially prevented inhibition of cell proliferation and induction of apoptosis (Fig 3) [] embryos injected with klf8-MO1atg (2.2 ng/embryo), klf8-MO2atg (1.9 ng/embryo), or MOAC+DO (1.1 ng each/embryo) possessed smaller eyes and abno…	Cerebellum		Danio rerio	Modulation of p53 and met expression by Kruppel-like factor 8 regulates zebrafish cerebellar development.	2015-09-01T00:00:00.000+02:00	Developmental neurobiology; Vol. 75; Iss. 9	25528982	PUBMED	631	62	improt table_2	act(p(ZFIN:klf8)) -> bp(GOBP:"cerebellum morphogenesis")
p(ZFIN:klf8)	actsIn	act(p(ZFIN:klf8))						morpholino experiment	expression of ptf1a was decreased in the VZ of the developing cerebella of embryos injected with 2.2 ng klf8-MO1atg.	Cerebellum		Danio rerio	Modulation of p53 and met expression by Kruppel-like factor 8 regulates zebrafish cerebellar development.	2015-09-01T00:00:00.000+02:00	Developmental neurobiology; Vol. 75; Iss. 9	25528982	PUBMED	631	62	improt table_2	act(p(ZFIN:klf8)) -> r(ZFIN:ptf1a)
p(ZFIN:klf8)	actsIn	act(p(ZFIN:klf8))						morpholino experiment	Both roraa and Pvalb7 were largely absent from the VZ of the developing cerebella of klf8 morphants at 72 hpf, as compared to controls (Fig 4K-T).	Cerebellum		Danio rerio	Modulation of p53 and met expression by Kruppel-like factor 8 regulates zebrafish cerebellar development.	2015-09-01T00:00:00.000+02:00	Developmental neurobiology; Vol. 75; Iss. 9	25528982	PUBMED	631	62	improt table_2	act(p(ZFIN:klf8)) -> r(ZFIN:pvalb7)
p(ZFIN:klf8)	actsIn	act(p(ZFIN:klf8))						morpholino experiment	Both roraa and Pvalb7 were largely absent from the VZ of the developing cerebella of klf8 morphants at 72 hpf, as compared to controls (Fig 4K-T).	Cerebellum		Danio rerio	Modulation of p53 and met expression by Kruppel-like factor 8 regulates zebrafish cerebellar development.	2015-09-01T00:00:00.000+02:00	Developmental neurobiology; Vol. 75; Iss. 9	25528982	PUBMED	631	62	improt table_2	act(p(ZFIN:klf8)) -> r(ZFIN:roraa)
p(ZFIN:klf8)	actsIn	act(p(ZFIN:klf8))							These results indicate that klf8 deficiency results in loss of met expression in the R1, thereby disturbing cerebellar Purkinje cell development.	Cerebellum		Danio rerio	Modulation of p53 and met expression by Kruppel-like factor 8 regulates zebrafish cerebellar development.	2015-09-01T00:00:00.000+02:00	Developmental neurobiology; Vol. 75; Iss. 9	25528982	PUBMED	631	62	improt table_2	act(p(ZFIN:klf8)) -> r(ZFIN:met)
act(p(ZFIN:kctd13))	increases	path(MESHD:Microcephaly)						over expression analysis	injection of KCTD13 at progressive mRNA amounts yielded an increasing percentage of microcephalic embryos [...] (TUNEL) showed a significant increase in apoptosis exclusively in the microcephalic embryos .	Diencephalon		Danio rerio	KCTD13 is a major driver of mirrored neuroanatomical phenotypes of the 16p11.2 copy number variant.	2012-05-16T00:00:00.000+02:00	Nature; Vol. 485; Iss. 7398	22596160	PUBMED	630	62	improt table_2	act(p(ZFIN:kctd13)) -> path(MESHD:Microcephaly)
act(p(ZFIN:kctd13))	decreases	p(SFAM:"Histone H3 Family",pmod(P))						over expression analysis	At the same time, phospho-histone H3 antibody staining revealed an increase in proliferating cells in the brain of kctd13 morphants and a reciprocal decrease of proliferating cells in overexpressant embryos (Fig. 2 c, d) [...] Counting of cell nuclei at 4.5 dpf [...] showed significant reciprocal changes in the total number of cells in each of the telencephalon, diencephalon, and mesencephalon.	Diencephalon		Danio rerio	KCTD13 is a major driver of mirrored neuroanatomical phenotypes of the 16p11.2 copy number variant.	2012-05-16T00:00:00.000+02:00	Nature; Vol. 485; Iss. 7398	22596160	PUBMED	629	62	improt table_2	act(p(ZFIN:kctd13)) -| p(SFAM:"Histone H3 Family",pmod(P))
act(p(ZFIN:kctd13))	increases	bp(GOBP:"cell death")						over expression analysis	injection of KCTD13 at progressive mRNA amounts yielded an increasing percentage of microcephalic embryos [...] (TUNEL) showed a significant increase in apoptosis exclusively in the microcephalic embryos .	Diencephalon		Danio rerio	KCTD13 is a major driver of mirrored neuroanatomical phenotypes of the 16p11.2 copy number variant.	2012-05-16T00:00:00.000+02:00	Nature; Vol. 485; Iss. 7398	22596160	PUBMED	628	62	improt table_2	act(p(ZFIN:kctd13)) -> bp(GOBP:"cell death")
p(ZFIN:kctd13)	actsIn	act(p(ZFIN:kctd13))						over expression analysis	injection of KCTD13 at progressive mRNA amounts yielded an increasing percentage of microcephalic embryos [...] (TUNEL) showed a significant increase in apoptosis exclusively in the microcephalic embryos .	Diencephalon		Danio rerio	KCTD13 is a major driver of mirrored neuroanatomical phenotypes of the 16p11.2 copy number variant.	2012-05-16T00:00:00.000+02:00	Nature; Vol. 485; Iss. 7398	22596160	PUBMED	627	62	improt table_2	act(p(ZFIN:kctd13)) -> bp(GOBP:"cell death")
p(ZFIN:kctd13)	actsIn	act(p(ZFIN:kctd13))						over expression analysis	injection of KCTD13 at progressive mRNA amounts yielded an increasing percentage of microcephalic embryos [...] (TUNEL) showed a significant increase in apoptosis exclusively in the microcephalic embryos .	Diencephalon		Danio rerio	KCTD13 is a major driver of mirrored neuroanatomical phenotypes of the 16p11.2 copy number variant.	2012-05-16T00:00:00.000+02:00	Nature; Vol. 485; Iss. 7398	22596160	PUBMED	627	62	improt table_2	act(p(ZFIN:kctd13)) -> path(MESHD:Microcephaly)
p(ZFIN:kctd13)	actsIn	act(p(ZFIN:kctd13))						over expression analysis	At the same time, phospho-histone H3 antibody staining revealed an increase in proliferating cells in the brain of kctd13 morphants and a reciprocal decrease of proliferating cells in overexpressant embryos (Fig. 2 c, d) [...] Counting of cell nuclei at 4.5 dpf [...] showed significant reciprocal changes in the total number of cells in each of the telencephalon, diencephalon, and mesencephalon.	Diencephalon		Danio rerio	KCTD13 is a major driver of mirrored neuroanatomical phenotypes of the 16p11.2 copy number variant.	2012-05-16T00:00:00.000+02:00	Nature; Vol. 485; Iss. 7398	22596160	PUBMED	627	62	improt table_2	act(p(ZFIN:kctd13)) -| p(SFAM:"Histone H3 Family",pmod(P))
act(p(ZFIN:kcng4b))	decreases	path(MESHD:Hydrocephalus)						mutant phenotype	Using this strategy, we generated 61 zebrafish lines bearing germline-inactivating integrations; one of these that mapped to the second intron of kcng4b [] was characterized by the appearance of cells in the third ventricle (24 hpf, N=525/525; 100%), hydrocephalus (48 hpf, N=411/525; 78%).			Danio rerio	Functional antagonism of voltage-gated K+ channel a-subunits in the developing brain ventricular system	2016-11-15T00:00:00.000+01:00	Development	27729411	PUBMED	626	62	improt table_2	act(p(ZFIN:kcng4b)) -| path(MESHD:Hydrocephalus)
p(ZFIN:kcng4b)	actsIn	act(p(ZFIN:kcng4b))						mutant phenotype	Using this strategy, we generated 61 zebrafish lines bearing germline-inactivating integrations; one of these that mapped to the second intron of kcng4b [] was characterized by the appearance of cells in the third ventricle (24 hpf, N=525/525; 100%), hydrocephalus (48 hpf, N=411/525; 78%).			Danio rerio	Functional antagonism of voltage-gated K+ channel a-subunits in the developing brain ventricular system	2016-11-15T00:00:00.000+01:00	Development	27729411	PUBMED	625	62	improt table_2	act(p(ZFIN:kcng4b)) -| path(MESHD:Hydrocephalus)
act(p(ZFIN:kcnb1))	increases	path(MESHD:Hydrocephalus)						over expression analysis	To explore a developmental role of kcnb1, we performed GOF analysis by injecting kcnb1 mRNA into zebrafish embryos, which in a fraction of 24 hpf embryos, resulted in a clump of cells in the forebrain ventricle (Fig. 7C,D; N=218/325; 67%) and caused hydrocephalus at 48 hpf.	Prosencephalon		Danio rerio	Functional antagonism of voltage-gated K+ channel a-subunits in the developing brain ventricular system	2016-11-15T00:00:00.000+01:00	Development	27729411	PUBMED	624	62	improt table_2	act(p(ZFIN:kcnb1)) -> path(MESHD:Hydrocephalus)
p(ZFIN:kcnb1)	actsIn	act(p(ZFIN:kcnb1))						over expression analysis	To explore a developmental role of kcnb1, we performed GOF analysis by injecting kcnb1 mRNA into zebrafish embryos, which in a fraction of 24 hpf embryos, resulted in a clump of cells in the forebrain ventricle (Fig. 7C,D; N=218/325; 67%) and caused hydrocephalus at 48 hpf.	Prosencephalon		Danio rerio	Functional antagonism of voltage-gated K+ channel a-subunits in the developing brain ventricular system	2016-11-15T00:00:00.000+01:00	Development	27729411	PUBMED	623	62	improt table_2	act(p(ZFIN:kcnb1)) -> path(MESHD:Hydrocephalus)
act(p(ZFIN:isl1))	increases	bp(GOBP:"dopaminergic neuron differentiation")						in situ hybridization	This result was confirmed by the analysis of th expression in the isl1sa0029 mutant line (de Pater et al., 2009), which also displayed a reduction of prethalamic DA neurons (Fig. S2).	Dopaminergic Neurons		Danio rerio	Analysis of transcriptional codes for zebrafish dopaminergic neurons reveals essential functions of Arx and Isl1 in prethalamic dopaminergic neuron development.	2012-09-01T00:00:00.000+02:00	Developmental biology; Vol. 369; Iss. 1	22728160	PUBMED	622	62	improt table_2	act(p(ZFIN:isl1)) -> bp(GOBP:"dopaminergic neuron differentiation")
p(ZFIN:isl1)	actsIn	act(p(ZFIN:isl1))						in situ hybridization	This result was confirmed by the analysis of th expression in the isl1sa0029 mutant line (de Pater et al., 2009), which also displayed a reduction of prethalamic DA neurons (Fig. S2).	Dopaminergic Neurons		Danio rerio	Analysis of transcriptional codes for zebrafish dopaminergic neurons reveals essential functions of Arx and Isl1 in prethalamic dopaminergic neuron development.	2012-09-01T00:00:00.000+02:00	Developmental biology; Vol. 369; Iss. 1	22728160	PUBMED	621	62	improt table_2	act(p(ZFIN:isl1)) -> bp(GOBP:"dopaminergic neuron differentiation")
act(p(ZFIN:insm1a))	decreases	r(ZFIN:shha)						quantitative polymerase chain reaction	We also found that the expression of shh was obviously elevated in insm1a mutants at 19, 24, and 36 hpf (Supplementary Figure 5).	Motor Neurons		Danio rerio	Insm1a Regulates Motor Neuron Development in Zebrafish.	2017-01-01T00:00:00.000+01:00	Frontiers in molecular neuroscience; Vol. 10; Iss.	28894416	PUBMED	620	62	improt table_2	act(p(ZFIN:insm1a)) -| r(ZFIN:shha)
act(p(ZFIN:insm1a))	increases	r(ZFIN:olig2)						quantitative polymerase chain reaction	Interestingly, olig2 and nkx6.1 transcripts dramatically decreased in insm1a deficient embryos (Figures 5A,B).	Motor Neurons		Danio rerio	Insm1a Regulates Motor Neuron Development in Zebrafish.	2017-01-01T00:00:00.000+01:00	Frontiers in molecular neuroscience; Vol. 10; Iss.	28894416	PUBMED	619	62	improt table_2	act(p(ZFIN:insm1a)) -> r(ZFIN:olig2)
p(ZFIN:insm1a)	actsIn	act(p(ZFIN:insm1a))						quantitative polymerase chain reaction	We also found that the expression of shh was obviously elevated in insm1a mutants at 19, 24, and 36 hpf (Supplementary Figure 5).	Motor Neurons		Danio rerio	Insm1a Regulates Motor Neuron Development in Zebrafish.	2017-01-01T00:00:00.000+01:00	Frontiers in molecular neuroscience; Vol. 10; Iss.	28894416	PUBMED	618	62	improt table_2	act(p(ZFIN:insm1a)) -| r(ZFIN:shha)
p(ZFIN:insm1a)	actsIn	act(p(ZFIN:insm1a))						quantitative polymerase chain reaction	Interestingly, olig2 and nkx6.1 transcripts dramatically decreased in insm1a deficient embryos (Figures 5A,B).	Motor Neurons		Danio rerio	Insm1a Regulates Motor Neuron Development in Zebrafish.	2017-01-01T00:00:00.000+01:00	Frontiers in molecular neuroscience; Vol. 10; Iss.	28894416	PUBMED	618	62	improt table_2	act(p(ZFIN:insm1a)) -> r(ZFIN:nkx6_1)
p(ZFIN:insm1a)	actsIn	act(p(ZFIN:insm1a))						quantitative polymerase chain reaction	Interestingly, olig2 and nkx6.1 transcripts dramatically decreased in insm1a deficient embryos (Figures 5A,B).	Motor Neurons		Danio rerio	Insm1a Regulates Motor Neuron Development in Zebrafish.	2017-01-01T00:00:00.000+01:00	Frontiers in molecular neuroscience; Vol. 10; Iss.	28894416	PUBMED	618	62	improt table_2	act(p(ZFIN:insm1a)) -> r(ZFIN:olig2)
act(p(ZFIN:hmx3a))	increases	bp(MESHPP:Hearing)						in situ hybridization	we saw dramatically increased cell death in the brain of mif morphants (Fig. 5G) Our results showed reduced signal of nkx5.1 in the developing ear and SAG in mif morphants (Fig. 8B), iclp1 morphants (Fig. 8D), and mif inhibitor (4-IPP) treated (40 u) embryos (Fig. 8F), indicating a reduction in SAG [statoacoustic ganglion] neuroblasts.	Ear		Danio rerio	The cytokine macrophage migration inhibitory factor (MIF) acts as a neurotrophin in the developing inner ear of the zebrafish, Danio rerio.	2012-03-01T00:00:00.000+01:00	Developmental biology; Vol. 363; Iss. 1	22210003	PUBMED	617	62	improt table_2	act(p(ZFIN:hmx3a)) -> bp(MESHPP:Hearing)
p(ZFIN:hmx3a)	actsIn	act(p(ZFIN:hmx3a))						in situ hybridization	we saw dramatically increased cell death in the brain of mif morphants (Fig. 5G) Our results showed reduced signal of nkx5.1 in the developing ear and SAG in mif morphants (Fig. 8B), iclp1 morphants (Fig. 8D), and mif inhibitor (4-IPP) treated (40 u) embryos (Fig. 8F), indicating a reduction in SAG [statoacoustic ganglion] neuroblasts.	Ear		Danio rerio	The cytokine macrophage migration inhibitory factor (MIF) acts as a neurotrophin in the developing inner ear of the zebrafish, Danio rerio.	2012-03-01T00:00:00.000+01:00	Developmental biology; Vol. 363; Iss. 1	22210003	PUBMED	616	62	improt table_2	act(p(ZFIN:hmx3a)) -> bp(MESHPP:Hearing)
act(p(ZFIN:her6))	decreases	m(ZFIN:"mir9-2")						in situ hybridization	Altogether our data reveal a mutual inhibition between her6 and miR-9 expression[.]	Brain		Danio rerio	miR-9 controls the timing of neurogenesis through the direct inhibition of antagonistic factors.	2012-05-15T00:00:00.000+02:00	Developmental cell; Vol. 22; Iss. 5	22595676	PUBMED	615	62	improt table_2	act(p(ZFIN:her6)) -| m(ZFIN:"mir9-2")
act(p(ZFIN:her6))	increases	bp(GOBP:"cell proliferation")						bromodeoxyuridine incorporation assay	Altogether these data demonstrate that relieving her6 or zic5 from miR-9 inhibition is sufficient to increase proliferation in the hindbrain VZ, implicating these mRNAs as major miR-9 targets in the control of progenitor proliferation in this area.	Brain		Danio rerio	miR-9 controls the timing of neurogenesis through the direct inhibition of antagonistic factors.	2012-05-15T00:00:00.000+02:00	Developmental cell; Vol. 22; Iss. 5	22595676	PUBMED	614	62	improt table_2	act(p(ZFIN:her6)) -> bp(GOBP:"cell proliferation")
p(ZFIN:her6)	actsIn	act(p(ZFIN:her6))						bromodeoxyuridine incorporation assay	Altogether these data demonstrate that relieving her6 or zic5 from miR-9 inhibition is sufficient to increase proliferation in the hindbrain VZ, implicating these mRNAs as major miR-9 targets in the control of progenitor proliferation in this area.	Brain		Danio rerio	miR-9 controls the timing of neurogenesis through the direct inhibition of antagonistic factors.	2012-05-15T00:00:00.000+02:00	Developmental cell; Vol. 22; Iss. 5	22595676	PUBMED	613	62	improt table_2	act(p(ZFIN:her6)) -> bp(GOBP:"cell proliferation")
p(ZFIN:her6)	actsIn	act(p(ZFIN:her6))						in situ hybridization	Altogether our data reveal a mutual inhibition between her6 and miR-9 expression[.]	Brain		Danio rerio	miR-9 controls the timing of neurogenesis through the direct inhibition of antagonistic factors.	2012-05-15T00:00:00.000+02:00	Developmental cell; Vol. 22; Iss. 5	22595676	PUBMED	613	62	improt table_2	act(p(ZFIN:her6)) -| m(ZFIN:"mir9-2")
act(p(ZFIN:her5))	decreases	r(ZFIN:neurog1)	midbrain hindbrain boundary neural plate					morpholino experiment	Thus, Her5 activity is crucially involved in the selective repression of ngn1 and coe2, both of which have proneural activity.			Danio rerio	Her5 acts as a prepattern factor that blocks neurogenin1 and coe2 expression upstream of Notch to inhibit neurogenesis at the midbrain-hindbrain boundary.	2004-05-01T00:00:00.000+02:00	Development (Cambridge, England); Vol. 131; Iss. 9	15056616	PUBMED	612	62	improt table_2	act(p(ZFIN:her5)) -| r(ZFIN:neurog1)
act(p(ZFIN:her5))	decreases	r(ZFIN:ebf2)	midbrain hindbrain boundary neural plate					morpholino experiment	Thus, Her5 activity is crucially involved in the selective repression of ngn1 and coe2, both of which have proneural activity.			Danio rerio	Her5 acts as a prepattern factor that blocks neurogenin1 and coe2 expression upstream of Notch to inhibit neurogenesis at the midbrain-hindbrain boundary.	2004-05-01T00:00:00.000+02:00	Development (Cambridge, England); Vol. 131; Iss. 9	15056616	PUBMED	611	62	improt table_2	act(p(ZFIN:her5)) -| r(ZFIN:ebf2)
p(ZFIN:her5)	actsIn	act(p(ZFIN:her5))	midbrain hindbrain boundary neural plate					morpholino experiment	Thus, Her5 activity is crucially involved in the selective repression of ngn1 and coe2, both of which have proneural activity.			Danio rerio	Her5 acts as a prepattern factor that blocks neurogenin1 and coe2 expression upstream of Notch to inhibit neurogenesis at the midbrain-hindbrain boundary.	2004-05-01T00:00:00.000+02:00	Development (Cambridge, England); Vol. 131; Iss. 9	15056616	PUBMED	610	62	improt table_2	act(p(ZFIN:her5)) -| r(ZFIN:ebf2)
p(ZFIN:her5)	actsIn	act(p(ZFIN:her5))	midbrain hindbrain boundary neural plate					morpholino experiment	Thus, Her5 activity is crucially involved in the selective repression of ngn1 and coe2, both of which have proneural activity.			Danio rerio	Her5 acts as a prepattern factor that blocks neurogenin1 and coe2 expression upstream of Notch to inhibit neurogenesis at the midbrain-hindbrain boundary.	2004-05-01T00:00:00.000+02:00	Development (Cambridge, England); Vol. 131; Iss. 9	15056616	PUBMED	610	62	improt table_2	act(p(ZFIN:her5)) -| r(ZFIN:neurog1)
p(ZFIN:lef1,pmod(P))	directlyIncreases	act(p(ZFIN:lef1))						green fluorescent protein reporter gene assay	Thus, HDAC1 binds preferentially to the unphosphorylated form of LEF1, and this interaction is disrupted by NLK-mediated phosphorylation [] our results suggest that NLK/Nlk2 promotes LEF1/Lef1 activity by antagonizing HDAC1/Hdac1-mediated inhibition.	Neurons		Danio rerio	NLK positively regulates Wnt/b-catenin signalling by phosphorylating LEF1 in neural progenitor cells.	2012-04-18T00:00:00.000+02:00	The EMBO journal; Vol. 31; Iss. 8	22373574	PUBMED	609	62	improt table_2	p(ZFIN:lef1,pmod(P)) => act(p(ZFIN:lef1))
p(ZFIN:lef1,pmod(P))	decreases	act(p(ZFIN:hdac1))						green fluorescent protein reporter gene assay	Thus, HDAC1 binds preferentially to the unphosphorylated form of LEF1, and this interaction is disrupted by NLK-mediated phosphorylation [] our results suggest that NLK/Nlk2 promotes LEF1/Lef1 activity by antagonizing HDAC1/Hdac1-mediated inhibition.	Neurons		Danio rerio	NLK positively regulates Wnt/b-catenin signalling by phosphorylating LEF1 in neural progenitor cells.	2012-04-18T00:00:00.000+02:00	The EMBO journal; Vol. 31; Iss. 8	22373574	PUBMED	608	62	improt table_2	p(ZFIN:lef1,pmod(P)) -| act(p(ZFIN:hdac1))
act(p(ZFIN:hdac1))	increases	bp(GOBP:"cell proliferation")							The absence of apoptosis combined with an overall reduced size suggests that hdac1 is required for persistent proliferation of stem cells to generate the neural progenitor pool and new neurons [] homozygous mutant hdac1 d4/d4 are also larval lethal, and at 3 dpf show a reduced body size, curved trunk, microcephaly and coloboma in the retina (Fig 5F, arrow).				Epigenetic regulators Rbbp4 and Hdac1 are overexpressed in a zebrafish model of RB1 embryonal brain tumor, and are required for neural progenitor survival and proliferation	2018-06-15T00:00:00.000+02:00	Disease models & mechanisms	29914980	PUBMED	607	62	improt table_2	act(p(ZFIN:hdac1)) -> bp(GOBP:"cell proliferation")
act(p(ZFIN:hdac1))	directlyDecreases	act(p(ZFIN:lef1))						green fluorescent protein reporter gene assay	Thus, HDAC1 binds preferentially to the unphosphorylated form of LEF1, and this interaction is disrupted by NLK-mediated phosphorylation [] our results suggest that NLK/Nlk2 promotes LEF1/Lef1 activity by antagonizing HDAC1/Hdac1-mediated inhibition.	Neurons		Danio rerio	NLK positively regulates Wnt/b-catenin signalling by phosphorylating LEF1 in neural progenitor cells.	2012-04-18T00:00:00.000+02:00	The EMBO journal; Vol. 31; Iss. 8	22373574	PUBMED	606	62	improt table_2	act(p(ZFIN:hdac1)) =| act(p(ZFIN:lef1))
p(ZFIN:hdac1)	actsIn	act(p(ZFIN:hdac1))						green fluorescent protein reporter gene assay	Thus, HDAC1 binds preferentially to the unphosphorylated form of LEF1, and this interaction is disrupted by NLK-mediated phosphorylation [] our results suggest that NLK/Nlk2 promotes LEF1/Lef1 activity by antagonizing HDAC1/Hdac1-mediated inhibition.	Neurons		Danio rerio	NLK positively regulates Wnt/b-catenin signalling by phosphorylating LEF1 in neural progenitor cells.	2012-04-18T00:00:00.000+02:00	The EMBO journal; Vol. 31; Iss. 8	22373574	PUBMED	605	62	improt table_2	act(p(ZFIN:hdac1)) =| act(p(ZFIN:lef1))
p(ZFIN:hdac1)	actsIn	act(p(ZFIN:hdac1))						green fluorescent protein reporter gene assay	Thus, HDAC1 binds preferentially to the unphosphorylated form of LEF1, and this interaction is disrupted by NLK-mediated phosphorylation [] our results suggest that NLK/Nlk2 promotes LEF1/Lef1 activity by antagonizing HDAC1/Hdac1-mediated inhibition.	Neurons		Danio rerio	NLK positively regulates Wnt/b-catenin signalling by phosphorylating LEF1 in neural progenitor cells.	2012-04-18T00:00:00.000+02:00	The EMBO journal; Vol. 31; Iss. 8	22373574	PUBMED	605	62	improt table_2	p(ZFIN:lef1,pmod(P)) -| act(p(ZFIN:hdac1))
p(ZFIN:hdac1)	actsIn	act(p(ZFIN:hdac1))							The absence of apoptosis combined with an overall reduced size suggests that hdac1 is required for persistent proliferation of stem cells to generate the neural progenitor pool and new neurons [] homozygous mutant hdac1 d4/d4 are also larval lethal, and at 3 dpf show a reduced body size, curved trunk, microcephaly and coloboma in the retina (Fig 5F, arrow).				Epigenetic regulators Rbbp4 and Hdac1 are overexpressed in a zebrafish model of RB1 embryonal brain tumor, and are required for neural progenitor survival and proliferation	2018-06-15T00:00:00.000+02:00	Disease models & mechanisms	29914980	PUBMED	605	62	improt table_2	act(p(ZFIN:hdac1)) -> bp(GOBP:"cell proliferation")
act(p(ZFIN:hcrtr2))	increases	r(ZFIN:aanat2)						quantitative polymerase chain reaction	we studied the level of expression of AANAT the key enzyme of melatonin production [] Strikingly, we observed a significant reduction of 31% of aanat2 expression level in hcrtr-/- pineal glands (P < 0.05, Fig. 5C).			Danio rerio	Sleep-wake regulation and hypocretin-melatonin interaction in zebrafish.	2009-12-22T00:00:00.000+01:00	Proceedings of the National Academy of Sciences of the United States of America; Vol. 106; Iss. 51	19966231	PUBMED	604	62	improt table_2	act(p(ZFIN:hcrtr2)) -> r(ZFIN:aanat2)
p(ZFIN:hcrtr2)	actsIn	act(p(ZFIN:hcrtr2))						quantitative polymerase chain reaction	we studied the level of expression of AANAT the key enzyme of melatonin production [] Strikingly, we observed a significant reduction of 31% of aanat2 expression level in hcrtr-/- pineal glands (P < 0.05, Fig. 5C).			Danio rerio	Sleep-wake regulation and hypocretin-melatonin interaction in zebrafish.	2009-12-22T00:00:00.000+01:00	Proceedings of the National Academy of Sciences of the United States of America; Vol. 106; Iss. 51	19966231	PUBMED	603	62	improt table_2	act(p(ZFIN:hcrtr2)) -> r(ZFIN:aanat2)
act(p(ZFIN:gbx2))	decreases	r(ZFIN:wnt1)						in situ hybridization	gbx2 induction led to extensive downregulation of bmp2b in the dorsal part of the retina (Nikaido et al., 1997) and wnt1/wnt3a in the dorsal diencephalon, midbrain, and MHB (Kelly and Moon, 1995) (Fig. 3E-G), whereas it moderately upregulated shha in the ventral brain, including the hypothalamus (Gongal et al., 2011) (Fig. 3H).	Prosencephalon			The role of gastrulation brain homeobox 2 (gbx2) in the development of the ventral telencephalon in zebrafish embryos.	2018-01-01T00:00:00.000+01:00	Differentiation; research in biological diversity; Vol. 99; Iss.	29289755	PUBMED	602	62	improt table_2	act(p(ZFIN:gbx2)) -| r(ZFIN:wnt1)
act(p(ZFIN:gbx2))	decreases	r(ZFIN:wnt1)						quantitative polymerase chain reaction	This analysis confirmed the repression of otx2, emx3, six3b, wnt1 and wnt3a, and the activation of shha [In gbx2-induced embryos].				The role of gastrulation brain homeobox 2 (gbx2) in the development of the ventral telencephalon in zebrafish embryos.	2018-01-01T00:00:00.000+01:00	Differentiation; research in biological diversity; Vol. 99; Iss.	29289755	PUBMED	602	62	improt table_2	act(p(ZFIN:gbx2)) -| r(ZFIN:wnt1)
act(p(ZFIN:gbx2))	increases	r(ZFIN:shha)						in situ hybridization	gbx2 induction led to extensive downregulation of bmp2b in the dorsal part of the retina (Nikaido et al., 1997) and wnt1/wnt3a in the dorsal diencephalon, midbrain, and MHB (Kelly and Moon, 1995) (Fig. 3E-G), whereas it moderately upregulated shha in the ventral brain, including the hypothalamus (Gongal et al., 2011) (Fig. 3H).	Hypothalamus			The role of gastrulation brain homeobox 2 (gbx2) in the development of the ventral telencephalon in zebrafish embryos.	2018-01-01T00:00:00.000+01:00	Differentiation; research in biological diversity; Vol. 99; Iss.	29289755	PUBMED	601	62	improt table_2	act(p(ZFIN:gbx2)) -> r(ZFIN:shha)
act(p(ZFIN:gbx2))	increases	r(ZFIN:shha)						quantitative polymerase chain reaction	This analysis confirmed the repression of otx2, emx3, six3b, wnt1 and wnt3a, and the activation of shha [In gbx2-induced embryos].				The role of gastrulation brain homeobox 2 (gbx2) in the development of the ventral telencephalon in zebrafish embryos.	2018-01-01T00:00:00.000+01:00	Differentiation; research in biological diversity; Vol. 99; Iss.	29289755	PUBMED	601	62	improt table_2	act(p(ZFIN:gbx2)) -> r(ZFIN:shha)
act(p(ZFIN:gbx2))	decreases	r(ZFIN:pou5f3)				very high		cDNA microarray	Eight genes that had been shown by the microarray data to be downregulated (Group C, otx1b, otx2, hoxb5b, msi2b, neurog1; Group D, pou5f3; Group F, her5, foxi1) were indeed immediately downregulated in hsp-gbx2+ embryos.	Neurons		Danio rerio	Comprehensive analysis of target genes in zebrafish embryos reveals gbx2 involvement in neurogenesis.	2017-10-01T00:00:00.000+02:00	Developmental Biology, Volume 430, Issue 1	28756106	PUBMED	600	62	improt table_2	act(p(ZFIN:gbx2)) -| r(ZFIN:pou5f3)
act(p(ZFIN:gbx2))	decreases	r(ZFIN:notch1a)						in situ hybridization	elavl3, a specific neural differentiation marker expressed throughout the neural tube except for the midbrain (Tse et al., 2009), and atoh1a, a marker of granule cells in the cerebellum (Kani et al., 2010), were ectopically upregulated in the dorsal diencephalon and midbrain of gbx2-induced embryos gbx2 upregulated another proneural gene, ebf2 (formerly coe2) (Bally-Cuif et al., 1998), but repres…	Neurons		Danio rerio	Comprehensive analysis of target genes in zebrafish embryos reveals gbx2 involvement in neurogenesis.	2017-10-01T00:00:00.000+02:00	Developmental Biology, Volume 430, Issue 1	28756106	PUBMED	599	62	improt table_2	act(p(ZFIN:gbx2)) -| r(ZFIN:notch1a)
act(p(ZFIN:gbx2))	decreases	r(ZFIN:neurog1)						cDNA microarray	Eight genes that had been shown by the microarray data to be downregulated (Group C, otx1b, otx2, hoxb5b, msi2b, neurog1; Group D, pou5f3; Group F, her5, foxi1) were indeed immediately downregulated in hsp-gbx2+ embryos.	Neurons		Danio rerio	Comprehensive analysis of target genes in zebrafish embryos reveals gbx2 involvement in neurogenesis.	2017-10-01T00:00:00.000+02:00	Developmental Biology, Volume 430, Issue 1	28756106	PUBMED	598	62	improt table_2	act(p(ZFIN:gbx2)) -| r(ZFIN:neurog1)
act(p(ZFIN:gbx2))	directlyDecreases	r(ZFIN:her5)			HEK293			luciferase reporter gene assay	These together confirmed that her5 is indeed repressed at the transcriptional level by Gbx2.	Neurons		Danio rerio	Comprehensive analysis of target genes in zebrafish embryos reveals gbx2 involvement in neurogenesis.	2017-10-01T00:00:00.000+02:00	Developmental Biology, Volume 430, Issue 1	28756106	PUBMED	597	62	improt table_2	act(p(ZFIN:gbx2)) =| r(ZFIN:her5)
act(p(ZFIN:gbx2))	decreases	r(ZFIN:foxi1)				very high		cDNA microarray	Eight genes that had been shown by the microarray data to be downregulated (Group C, otx1b, otx2, hoxb5b, msi2b, neurog1; Group D, pou5f3; Group F, her5, foxi1) were indeed immediately downregulated in hsp-gbx2+ embryos.	Neurons		Danio rerio	Comprehensive analysis of target genes in zebrafish embryos reveals gbx2 involvement in neurogenesis.	2017-10-01T00:00:00.000+02:00	Developmental Biology, Volume 430, Issue 1	28756106	PUBMED	596	62	improt table_2	act(p(ZFIN:gbx2)) -| r(ZFIN:foxi1)
act(p(ZFIN:gbx2))	increases	r(ZFIN:elavl3)						in situ hybridization	elavl3, a specific neural differentiation marker expressed throughout the neural tube except for the midbrain (Tse et al., 2009), and atoh1a, a marker of granule cells in the cerebellum (Kani et al., 2010), were ectopically upregulated in the dorsal diencephalon and midbrain of gbx2-induced embryos gbx2 upregulated another proneural gene, ebf2 (formerly coe2) (Bally-Cuif et al., 1998), but repres…	Neurons		Danio rerio	Comprehensive analysis of target genes in zebrafish embryos reveals gbx2 involvement in neurogenesis.	2017-10-01T00:00:00.000+02:00	Developmental Biology, Volume 430, Issue 1	28756106	PUBMED	595	62	improt table_2	act(p(ZFIN:gbx2)) -> r(ZFIN:elavl3)
act(p(ZFIN:gbx2))	increases	r(ZFIN:ebf2)				very high		in situ hybridization	elavl3, a specific neural differentiation marker expressed throughout the neural tube except for the midbrain (Tse et al., 2009), and atoh1a, a marker of granule cells in the cerebellum (Kani et al., 2010), were ectopically upregulated in the dorsal diencephalon and midbrain of gbx2-induced embryos gbx2 upregulated another proneural gene, ebf2 (formerly coe2) (Bally-Cuif et al., 1998), but repres…	Neurons		Danio rerio	Comprehensive analysis of target genes in zebrafish embryos reveals gbx2 involvement in neurogenesis.	2017-10-01T00:00:00.000+02:00	Developmental Biology, Volume 430, Issue 1	28756106	PUBMED	594	62	improt table_2	act(p(ZFIN:gbx2)) -> r(ZFIN:ebf2)
act(p(ZFIN:gbx2))	decreases	r(ZFIN:dld)				very high		cDNA microarray	Indeed, our microarray data showed that gbx2 upregulated pou3f2 and deltaB, and downregulated deltaD and neurog1.	Neurons		Danio rerio	Comprehensive analysis of target genes in zebrafish embryos reveals gbx2 involvement in neurogenesis.	2017-10-01T00:00:00.000+02:00	Developmental Biology, Volume 430, Issue 1	28756106	PUBMED	593	62	improt table_2	act(p(ZFIN:gbx2)) -| r(ZFIN:dld)
act(p(ZFIN:gbx2))	increases	r(ZFIN:atoh1a)						in situ hybridization	elavl3, a specific neural differentiation marker expressed throughout the neural tube except for the midbrain (Tse et al., 2009), and atoh1a, a marker of granule cells in the cerebellum (Kani et al., 2010), were ectopically upregulated in the dorsal diencephalon and midbrain of gbx2-induced embryos gbx2 upregulated another proneural gene, ebf2 (formerly coe2) (Bally-Cuif et al., 1998), but repres…	Neurons		Danio rerio	Comprehensive analysis of target genes in zebrafish embryos reveals gbx2 involvement in neurogenesis.	2017-10-01T00:00:00.000+02:00	Developmental Biology, Volume 430, Issue 1	28756106	PUBMED	592	62	improt table_2	act(p(ZFIN:gbx2)) -> r(ZFIN:atoh1a)
p(ZFIN:gbx2)	actsIn	act(p(ZFIN:gbx2))						in situ hybridization	In gbx2-induced embryos, the area of otx2 expression in the pretectum and midbrain was weakly reduced (Fig. 3A, S3A).	Mesencephalon			The role of gastrulation brain homeobox 2 (gbx2) in the development of the ventral telencephalon in zebrafish embryos.	2018-01-01T00:00:00.000+01:00	Differentiation; research in biological diversity; Vol. 99; Iss.	29289755	PUBMED	591	62	improt table_2	act(p(ZFIN:gbx2)) -| r(ZFIN:otx2)
p(ZFIN:gbx2)	actsIn	act(p(ZFIN:gbx2))						in situ hybridization	emx3 expression, which is seen mainly in the dorsal telencephalon, was reduced in the ventral telencephalon alone [In gbx2-induced embryos].	Telencephalon			The role of gastrulation brain homeobox 2 (gbx2) in the development of the ventral telencephalon in zebrafish embryos.	2018-01-01T00:00:00.000+01:00	Differentiation; research in biological diversity; Vol. 99; Iss.	29289755	PUBMED	591	62	improt table_2	act(p(ZFIN:gbx2)) -| r(ZFIN:emx3)
p(ZFIN:gbx2)	actsIn	act(p(ZFIN:gbx2))						in situ hybridization	dlx2a expression was significantly reduced in the ventral telencephalon [In gbx2-induced embryos].	Telencephalon			The role of gastrulation brain homeobox 2 (gbx2) in the development of the ventral telencephalon in zebrafish embryos.	2018-01-01T00:00:00.000+01:00	Differentiation; research in biological diversity; Vol. 99; Iss.	29289755	PUBMED	591	62	improt table_2	act(p(ZFIN:gbx2)) -| r(ZFIN:dlx2a)
p(ZFIN:gbx2)	actsIn	act(p(ZFIN:gbx2))						in situ hybridization	gbx2 strongly repressed six3b in the ventral telencephalon, hypothalamus, and optic vesicles in terms of the stained area.	Hypothalamus			The role of gastrulation brain homeobox 2 (gbx2) in the development of the ventral telencephalon in zebrafish embryos.	2018-01-01T00:00:00.000+01:00	Differentiation; research in biological diversity; Vol. 99; Iss.	29289755	PUBMED	591	62	improt table_2	act(p(ZFIN:gbx2)) -| r(ZFIN:six3b)
p(ZFIN:gbx2)	actsIn	act(p(ZFIN:gbx2))						in situ hybridization	gbx2 induction led to extensive downregulation of bmp2b in the dorsal part of the retina (Nikaido et al., 1997) and wnt1/wnt3a in the dorsal diencephalon, midbrain, and MHB (Kelly and Moon, 1995) (Fig. 3E-G), whereas it moderately upregulated shha in the ventral brain, including the hypothalamus (Gongal et al., 2011) (Fig. 3H).	Retina			The role of gastrulation brain homeobox 2 (gbx2) in the development of the ventral telencephalon in zebrafish embryos.	2018-01-01T00:00:00.000+01:00	Differentiation; research in biological diversity; Vol. 99; Iss.	29289755	PUBMED	591	62	improt table_2	act(p(ZFIN:gbx2)) -| r(ZFIN:bmp2b)
p(ZFIN:gbx2)	actsIn	act(p(ZFIN:gbx2))						in situ hybridization	gbx2 induction led to extensive downregulation of bmp2b in the dorsal part of the retina (Nikaido et al., 1997) and wnt1/wnt3a in the dorsal diencephalon, midbrain, and MHB (Kelly and Moon, 1995) (Fig. 3E-G), whereas it moderately upregulated shha in the ventral brain, including the hypothalamus (Gongal et al., 2011) (Fig. 3H).	Prosencephalon			The role of gastrulation brain homeobox 2 (gbx2) in the development of the ventral telencephalon in zebrafish embryos.	2018-01-01T00:00:00.000+01:00	Differentiation; research in biological diversity; Vol. 99; Iss.	29289755	PUBMED	591	62	improt table_2	act(p(ZFIN:gbx2)) -| r(ZFIN:wnt1)
p(ZFIN:gbx2)	actsIn	act(p(ZFIN:gbx2))						in situ hybridization	gbx2 induction led to extensive downregulation of bmp2b in the dorsal part of the retina (Nikaido et al., 1997) and wnt1/wnt3a in the dorsal diencephalon, midbrain, and MHB (Kelly and Moon, 1995) (Fig. 3E-G), whereas it moderately upregulated shha in the ventral brain, including the hypothalamus (Gongal et al., 2011) (Fig. 3H).	Hypothalamus			The role of gastrulation brain homeobox 2 (gbx2) in the development of the ventral telencephalon in zebrafish embryos.	2018-01-01T00:00:00.000+01:00	Differentiation; research in biological diversity; Vol. 99; Iss.	29289755	PUBMED	591	62	improt table_2	act(p(ZFIN:gbx2)) -> r(ZFIN:shha)
p(ZFIN:gbx2)	actsIn	act(p(ZFIN:gbx2))						in situ hybridization	gbx2 induction led to extensive downregulation of bmp2b in the dorsal part of the retina (Nikaido et al., 1997) and wnt1/wnt3a in the dorsal diencephalon, midbrain, and MHB (Kelly and Moon, 1995) (Fig. 3E-G), whereas it moderately upregulated shha in the ventral brain, including the hypothalamus (Gongal et al., 2011) (Fig. 3H).	Prosencephalon			The role of gastrulation brain homeobox 2 (gbx2) in the development of the ventral telencephalon in zebrafish embryos.	2018-01-01T00:00:00.000+01:00	Differentiation; research in biological diversity; Vol. 99; Iss.	29289755	PUBMED	591	62	improt table_2	act(p(ZFIN:gbx2)) -| r(ZFIN:wnt3a)
p(ZFIN:gbx2)	actsIn	act(p(ZFIN:gbx2))						quantitative polymerase chain reaction	This analysis confirmed the repression of otx2, emx3, six3b, wnt1 and wnt3a, and the activation of shha [In gbx2-induced embryos].				The role of gastrulation brain homeobox 2 (gbx2) in the development of the ventral telencephalon in zebrafish embryos.	2018-01-01T00:00:00.000+01:00	Differentiation; research in biological diversity; Vol. 99; Iss.	29289755	PUBMED	591	62	improt table_2	act(p(ZFIN:gbx2)) -> r(ZFIN:shha)
p(ZFIN:gbx2)	actsIn	act(p(ZFIN:gbx2))						quantitative polymerase chain reaction	This analysis confirmed the repression of otx2, emx3, six3b, wnt1 and wnt3a, and the activation of shha [In gbx2-induced embryos].				The role of gastrulation brain homeobox 2 (gbx2) in the development of the ventral telencephalon in zebrafish embryos.	2018-01-01T00:00:00.000+01:00	Differentiation; research in biological diversity; Vol. 99; Iss.	29289755	PUBMED	591	62	improt table_2	act(p(ZFIN:gbx2)) -| r(ZFIN:otx2)
p(ZFIN:gbx2)	actsIn	act(p(ZFIN:gbx2))						quantitative polymerase chain reaction	This analysis confirmed the repression of otx2, emx3, six3b, wnt1 and wnt3a, and the activation of shha [In gbx2-induced embryos].				The role of gastrulation brain homeobox 2 (gbx2) in the development of the ventral telencephalon in zebrafish embryos.	2018-01-01T00:00:00.000+01:00	Differentiation; research in biological diversity; Vol. 99; Iss.	29289755	PUBMED	591	62	improt table_2	act(p(ZFIN:gbx2)) -| r(ZFIN:emx3)
p(ZFIN:gbx2)	actsIn	act(p(ZFIN:gbx2))						quantitative polymerase chain reaction	This analysis confirmed the repression of otx2, emx3, six3b, wnt1 and wnt3a, and the activation of shha [In gbx2-induced embryos].				The role of gastrulation brain homeobox 2 (gbx2) in the development of the ventral telencephalon in zebrafish embryos.	2018-01-01T00:00:00.000+01:00	Differentiation; research in biological diversity; Vol. 99; Iss.	29289755	PUBMED	591	62	improt table_2	act(p(ZFIN:gbx2)) -| r(ZFIN:six3b)
p(ZFIN:gbx2)	actsIn	act(p(ZFIN:gbx2))						quantitative polymerase chain reaction	This analysis confirmed the repression of otx2, emx3, six3b, wnt1 and wnt3a, and the activation of shha [In gbx2-induced embryos].				The role of gastrulation brain homeobox 2 (gbx2) in the development of the ventral telencephalon in zebrafish embryos.	2018-01-01T00:00:00.000+01:00	Differentiation; research in biological diversity; Vol. 99; Iss.	29289755	PUBMED	591	62	improt table_2	act(p(ZFIN:gbx2)) -| r(ZFIN:wnt1)
p(ZFIN:gbx2)	actsIn	act(p(ZFIN:gbx2))						quantitative polymerase chain reaction	This analysis confirmed the repression of otx2, emx3, six3b, wnt1 and wnt3a, and the activation of shha [In gbx2-induced embryos].				The role of gastrulation brain homeobox 2 (gbx2) in the development of the ventral telencephalon in zebrafish embryos.	2018-01-01T00:00:00.000+01:00	Differentiation; research in biological diversity; Vol. 99; Iss.	29289755	PUBMED	591	62	improt table_2	act(p(ZFIN:gbx2)) -| r(ZFIN:wnt3a)
p(ZFIN:gbx2)	actsIn	act(p(ZFIN:gbx2))						quantitative polymerase chain reaction	Interestingly, gbx2 repressed gbx1, which may at least partially explain the absence of gbx1 expression in r1.				The role of gastrulation brain homeobox 2 (gbx2) in the development of the ventral telencephalon in zebrafish embryos.	2018-01-01T00:00:00.000+01:00	Differentiation; research in biological diversity; Vol. 99; Iss.	29289755	PUBMED	591	62	improt table_2	act(p(ZFIN:gbx2)) -| r(ZFIN:gbx1)
p(ZFIN:gbx2)	actsIn	act(p(ZFIN:gbx2))						in situ hybridization	suggesting that gbx2 represses emx3 in the ventral portion of the telencephalon.	Telencephalon			The role of gastrulation brain homeobox 2 (gbx2) in the development of the ventral telencephalon in zebrafish embryos.	2018-01-01T00:00:00.000+01:00	Differentiation; research in biological diversity; Vol. 99; Iss.	29289755	PUBMED	591	62	improt table_2	act(p(ZFIN:gbx2)) -| r(ZFIN:emx3)
p(ZFIN:gbx2)	actsIn	act(p(ZFIN:gbx2))							dlx2a expression in the ventral telencephalon expanded [In gbx2 -/- mutants].				The role of gastrulation brain homeobox 2 (gbx2) in the development of the ventral telencephalon in zebrafish embryos.	2018-01-01T00:00:00.000+01:00	Differentiation; research in biological diversity; Vol. 99; Iss.	29289755	PUBMED	591	62	improt table_2	act(p(ZFIN:gbx2)) -| r(ZFIN:dlx2a)
p(ZFIN:gbx2)	actsIn	act(p(ZFIN:gbx2))						cDNA microarray	Eight genes that had been shown by the microarray data to be downregulated (Group C, otx1b, otx2, hoxb5b, msi2b, neurog1; Group D, pou5f3; Group F, her5, foxi1) were indeed immediately downregulated in hsp-gbx2+ embryos.	Neurons		Danio rerio	Comprehensive analysis of target genes in zebrafish embryos reveals gbx2 involvement in neurogenesis.	2017-10-01T00:00:00.000+02:00	Developmental Biology, Volume 430, Issue 1	28756106	PUBMED	591	62	improt table_2	act(p(ZFIN:gbx2)) -| r(ZFIN:msi2b)
p(ZFIN:gbx2)	actsIn	act(p(ZFIN:gbx2))						cDNA microarray	Eight genes that had been shown by the microarray data to be downregulated (Group C, otx1b, otx2, hoxb5b, msi2b, neurog1; Group D, pou5f3; Group F, her5, foxi1) were indeed immediately downregulated in hsp-gbx2+ embryos.	Neurons		Danio rerio	Comprehensive analysis of target genes in zebrafish embryos reveals gbx2 involvement in neurogenesis.	2017-10-01T00:00:00.000+02:00	Developmental Biology, Volume 430, Issue 1	28756106	PUBMED	591	62	improt table_2	act(p(ZFIN:gbx2)) -| r(ZFIN:hoxb5b)
p(ZFIN:gbx2)	actsIn	act(p(ZFIN:gbx2))						cDNA microarray	Eight genes that had been shown by the microarray data to be downregulated (Group C, otx1b, otx2, hoxb5b, msi2b, neurog1; Group D, pou5f3; Group F, her5, foxi1) were indeed immediately downregulated in hsp-gbx2+ embryos.	Neurons		Danio rerio	Comprehensive analysis of target genes in zebrafish embryos reveals gbx2 involvement in neurogenesis.	2017-10-01T00:00:00.000+02:00	Developmental Biology, Volume 430, Issue 1	28756106	PUBMED	591	62	improt table_2	act(p(ZFIN:gbx2)) -| r(ZFIN:otx1b)
p(ZFIN:gbx2)	actsIn	act(p(ZFIN:gbx2))						cDNA microarray	Eight genes that had been shown by the microarray data to be downregulated (Group C, otx1b, otx2, hoxb5b, msi2b, neurog1; Group D, pou5f3; Group F, her5, foxi1) were indeed immediately downregulated in hsp-gbx2+ embryos.	Neurons		Danio rerio	Comprehensive analysis of target genes in zebrafish embryos reveals gbx2 involvement in neurogenesis.	2017-10-01T00:00:00.000+02:00	Developmental Biology, Volume 430, Issue 1	28756106	PUBMED	591	62	improt table_2	act(p(ZFIN:gbx2)) -| r(ZFIN:otx2)
p(ZFIN:gbx2)	actsIn	act(p(ZFIN:gbx2))						cDNA microarray	Eight genes that had been shown by the microarray data to be downregulated (Group C, otx1b, otx2, hoxb5b, msi2b, neurog1; Group D, pou5f3; Group F, her5, foxi1) were indeed immediately downregulated in hsp-gbx2+ embryos.	Neurons		Danio rerio	Comprehensive analysis of target genes in zebrafish embryos reveals gbx2 involvement in neurogenesis.	2017-10-01T00:00:00.000+02:00	Developmental Biology, Volume 430, Issue 1	28756106	PUBMED	591	62	improt table_2	act(p(ZFIN:gbx2)) -| r(ZFIN:neurog1)
p(ZFIN:gbx2)	actsIn	act(p(ZFIN:gbx2))				very high		cDNA microarray	Eight genes that had been shown by the microarray data to be downregulated (Group C, otx1b, otx2, hoxb5b, msi2b, neurog1; Group D, pou5f3; Group F, her5, foxi1) were indeed immediately downregulated in hsp-gbx2+ embryos.	Neurons		Danio rerio	Comprehensive analysis of target genes in zebrafish embryos reveals gbx2 involvement in neurogenesis.	2017-10-01T00:00:00.000+02:00	Developmental Biology, Volume 430, Issue 1	28756106	PUBMED	591	62	improt table_2	act(p(ZFIN:gbx2)) -| r(ZFIN:pou5f3)
p(ZFIN:gbx2)	actsIn	act(p(ZFIN:gbx2))				very high		cDNA microarray	Eight genes that had been shown by the microarray data to be downregulated (Group C, otx1b, otx2, hoxb5b, msi2b, neurog1; Group D, pou5f3; Group F, her5, foxi1) were indeed immediately downregulated in hsp-gbx2+ embryos.	Neurons		Danio rerio	Comprehensive analysis of target genes in zebrafish embryos reveals gbx2 involvement in neurogenesis.	2017-10-01T00:00:00.000+02:00	Developmental Biology, Volume 430, Issue 1	28756106	PUBMED	591	62	improt table_2	act(p(ZFIN:gbx2)) -| r(ZFIN:foxi1)
p(ZFIN:gbx2)	actsIn	act(p(ZFIN:gbx2))						cDNA microarray	Indeed, our microarray data showed that gbx2 upregulated pou3f2 and deltaB, and downregulated deltaD and neurog1.	Neurons		Danio rerio	Comprehensive analysis of target genes in zebrafish embryos reveals gbx2 involvement in neurogenesis.	2017-10-01T00:00:00.000+02:00	Developmental Biology, Volume 430, Issue 1	28756106	PUBMED	591	62	improt table_2	act(p(ZFIN:gbx2)) -> r(ZFIN:pou3f2b)
p(ZFIN:gbx2)	actsIn	act(p(ZFIN:gbx2))						cDNA microarray	Indeed, our microarray data showed that gbx2 upregulated pou3f2 and deltaB, and downregulated deltaD and neurog1.	Neurons		Danio rerio	Comprehensive analysis of target genes in zebrafish embryos reveals gbx2 involvement in neurogenesis.	2017-10-01T00:00:00.000+02:00	Developmental Biology, Volume 430, Issue 1	28756106	PUBMED	591	62	improt table_2	act(p(ZFIN:gbx2)) -> r(ZFIN:dlb)
p(ZFIN:gbx2)	actsIn	act(p(ZFIN:gbx2))				very high		cDNA microarray	Indeed, our microarray data showed that gbx2 upregulated pou3f2 and deltaB, and downregulated deltaD and neurog1.	Neurons		Danio rerio	Comprehensive analysis of target genes in zebrafish embryos reveals gbx2 involvement in neurogenesis.	2017-10-01T00:00:00.000+02:00	Developmental Biology, Volume 430, Issue 1	28756106	PUBMED	591	62	improt table_2	act(p(ZFIN:gbx2)) -| r(ZFIN:dld)
p(ZFIN:gbx2)	actsIn	act(p(ZFIN:gbx2))						quantitative polymerase chain reaction	Upregulation of pou3f2, as well as lhx8a and slc6a3, by gbx2 was confirmed (Fig. 2A), and we further showed dynamic regulation of neurog1 by gbx2 (Fig. 2C), using qPCR analysis.	Neurons		Danio rerio	Comprehensive analysis of target genes in zebrafish embryos reveals gbx2 involvement in neurogenesis.	2017-10-01T00:00:00.000+02:00	Developmental Biology, Volume 430, Issue 1	28756106	PUBMED	591	62	improt table_2	act(p(ZFIN:gbx2)) -> r(ZFIN:lhx8a)
p(ZFIN:gbx2)	actsIn	act(p(ZFIN:gbx2))				very high		quantitative polymerase chain reaction	Upregulation of pou3f2, as well as lhx8a and slc6a3, by gbx2 was confirmed (Fig. 2A), and we further showed dynamic regulation of neurog1 by gbx2 (Fig. 2C), using qPCR analysis.	Neurons		Danio rerio	Comprehensive analysis of target genes in zebrafish embryos reveals gbx2 involvement in neurogenesis.	2017-10-01T00:00:00.000+02:00	Developmental Biology, Volume 430, Issue 1	28756106	PUBMED	591	62	improt table_2	act(p(ZFIN:gbx2)) -> r(ZFIN:slc6a3)
p(ZFIN:gbx2)	actsIn	act(p(ZFIN:gbx2))				very high		quantitative polymerase chain reaction	Upregulation of pou3f2, as well as lhx8a and slc6a3, by gbx2 was confirmed (Fig. 2A), and we further showed dynamic regulation of neurog1 by gbx2 (Fig. 2C), using qPCR analysis.	Neurons		Danio rerio	Comprehensive analysis of target genes in zebrafish embryos reveals gbx2 involvement in neurogenesis.	2017-10-01T00:00:00.000+02:00	Developmental Biology, Volume 430, Issue 1	28756106	PUBMED	591	62	improt table_2	act(p(ZFIN:gbx2)) -> r(ZFIN:pou3f2b)
p(ZFIN:gbx2)	actsIn	act(p(ZFIN:gbx2))						in situ hybridization	elavl3, a specific neural differentiation marker expressed throughout the neural tube except for the midbrain (Tse et al., 2009), and atoh1a, a marker of granule cells in the cerebellum (Kani et al., 2010), were ectopically upregulated in the dorsal diencephalon and midbrain of gbx2-induced embryos gbx2 upregulated another proneural gene, ebf2 (formerly coe2) (Bally-Cuif et al., 1998), but repres…	Neurons		Danio rerio	Comprehensive analysis of target genes in zebrafish embryos reveals gbx2 involvement in neurogenesis.	2017-10-01T00:00:00.000+02:00	Developmental Biology, Volume 430, Issue 1	28756106	PUBMED	591	62	improt table_2	act(p(ZFIN:gbx2)) -> r(ZFIN:atoh1a)
p(ZFIN:gbx2)	actsIn	act(p(ZFIN:gbx2))						in situ hybridization	elavl3, a specific neural differentiation marker expressed throughout the neural tube except for the midbrain (Tse et al., 2009), and atoh1a, a marker of granule cells in the cerebellum (Kani et al., 2010), were ectopically upregulated in the dorsal diencephalon and midbrain of gbx2-induced embryos gbx2 upregulated another proneural gene, ebf2 (formerly coe2) (Bally-Cuif et al., 1998), but repres…	Neurons		Danio rerio	Comprehensive analysis of target genes in zebrafish embryos reveals gbx2 involvement in neurogenesis.	2017-10-01T00:00:00.000+02:00	Developmental Biology, Volume 430, Issue 1	28756106	PUBMED	591	62	improt table_2	act(p(ZFIN:gbx2)) -> r(ZFIN:elavl3)
p(ZFIN:gbx2)	actsIn	act(p(ZFIN:gbx2))						in situ hybridization	elavl3, a specific neural differentiation marker expressed throughout the neural tube except for the midbrain (Tse et al., 2009), and atoh1a, a marker of granule cells in the cerebellum (Kani et al., 2010), were ectopically upregulated in the dorsal diencephalon and midbrain of gbx2-induced embryos gbx2 upregulated another proneural gene, ebf2 (formerly coe2) (Bally-Cuif et al., 1998), but repres…	Neurons		Danio rerio	Comprehensive analysis of target genes in zebrafish embryos reveals gbx2 involvement in neurogenesis.	2017-10-01T00:00:00.000+02:00	Developmental Biology, Volume 430, Issue 1	28756106	PUBMED	591	62	improt table_2	act(p(ZFIN:gbx2)) -| r(ZFIN:notch1a)
p(ZFIN:gbx2)	actsIn	act(p(ZFIN:gbx2))				very high		in situ hybridization	elavl3, a specific neural differentiation marker expressed throughout the neural tube except for the midbrain (Tse et al., 2009), and atoh1a, a marker of granule cells in the cerebellum (Kani et al., 2010), were ectopically upregulated in the dorsal diencephalon and midbrain of gbx2-induced embryos gbx2 upregulated another proneural gene, ebf2 (formerly coe2) (Bally-Cuif et al., 1998), but repres…	Neurons		Danio rerio	Comprehensive analysis of target genes in zebrafish embryos reveals gbx2 involvement in neurogenesis.	2017-10-01T00:00:00.000+02:00	Developmental Biology, Volume 430, Issue 1	28756106	PUBMED	591	62	improt table_2	act(p(ZFIN:gbx2)) -> r(ZFIN:ebf2)
p(ZFIN:gbx2)	actsIn	act(p(ZFIN:gbx2))			HEK293			luciferase reporter gene assay	These together confirmed that her5 is indeed repressed at the transcriptional level by Gbx2.	Neurons		Danio rerio	Comprehensive analysis of target genes in zebrafish embryos reveals gbx2 involvement in neurogenesis.	2017-10-01T00:00:00.000+02:00	Developmental Biology, Volume 430, Issue 1	28756106	PUBMED	591	62	improt table_2	act(p(ZFIN:gbx2)) =| r(ZFIN:her5)
act(p(ZFIN:gabarapb))	decreases	path(MESHD:Microcephaly)						morpholino experiment	When 3 ng of gabarap-MO1, a translation-blocking MO, was injected into each embryo, the most of morphants (88 percent, n=150) showed slight dwarfism of the entire body with a severely hypoplastic head and mandible.			Danio rerio	A functional analysis of GABARAP on 17p13.1 by knockdown zebrafish.	2010-03-01T00:00:00.000+01:00	Journal of human genetics; Vol. 55; Iss. 3	20111057	PUBMED	590	62	improt table_2	act(p(ZFIN:gabarapb)) -| path(MESHD:Microcephaly)
p(ZFIN:gabarapb)	actsIn	act(p(ZFIN:gabarapb))						morpholino experiment	When 3 ng of gabarap-MO1, a translation-blocking MO, was injected into each embryo, the most of morphants (88 percent, n=150) showed slight dwarfism of the entire body with a severely hypoplastic head and mandible.			Danio rerio	A functional analysis of GABARAP on 17p13.1 by knockdown zebrafish.	2010-03-01T00:00:00.000+01:00	Journal of human genetics; Vol. 55; Iss. 3	20111057	PUBMED	589	62	improt table_2	act(p(ZFIN:gabarapb)) -| path(MESHD:Microcephaly)
act(p(ZFIN:fyna))	increases	p(ZFIN:plxna2,pmod(P))						morpholino experiment	Together, these results suggest that the Fyn-dependent PlxnA phosphorylation sites identified in this study have important, conserved in vivo functions.			Danio rerio	Fyn-dependent phosphorylation of PlexinA1 and PlexinA2 at conserved tyrosines is essential for zebrafish eye development.	2018-01-01T00:00:00.000+01:00	The FEBS journal; Vol. 285; Iss. 1	29091353	PUBMED	588	62	improt table_2	act(p(ZFIN:fyna)) -> p(ZFIN:plxna2,pmod(P))
p(ZFIN:fyna)	actsIn	act(p(ZFIN:fyna))						morpholino experiment	Together, these results suggest that the Fyn-dependent PlxnA phosphorylation sites identified in this study have important, conserved in vivo functions.			Danio rerio	Fyn-dependent phosphorylation of PlexinA1 and PlexinA2 at conserved tyrosines is essential for zebrafish eye development.	2018-01-01T00:00:00.000+01:00	The FEBS journal; Vol. 285; Iss. 1	29091353	PUBMED	587	62	improt table_2	act(p(ZFIN:fyna)) -> p(ZFIN:plxna2,pmod(P))
p(ZFIN:fxyd1)	actsIn	act(p(ZFIN:fxyd1))	brain ventricle					morpholino experiment	4N,T) demonstrating the necessity for Fxyd1 in correct localization of Atp1a1.			Danio rerio	Multiple roles for the Na,K-ATPase subunits, Atp1a1 and Fxyd1, during brain ventricle development.	2012-08-15T00:00:00.000+02:00	Developmental biology; Vol. 368; Iss. 2	22683378	PUBMED	586	62	improt table_2	act(p(ZFIN:fxyd1)) -> act(p(ZFIN:atp1a1a_1))
act(p(ZFIN:foxi1))	increases	r(ZFIN:six1b)	otic placode					morpholino experiment	When foxi1 is knocked down, the ear anlagen is either entirely missing or greatly reduced (Solomon et al., 2003) and no expression of six1 is detectable (Fig. 11F).			Danio rerio	The transcription factor six1 inhibits neuronal and promotes hair cell fate in the developing zebrafish (Danio rerio) inner ear.	2006-10-11T00:00:00.000+02:00	The Journal of neuroscience : the official journal of the Society for Neuroscience; Vol. 26; Iss. 41	17035528	PUBMED	585	62	improt table_2	act(p(ZFIN:foxi1)) -> r(ZFIN:six1b)
p(ZFIN:foxi1)	actsIn	act(p(ZFIN:foxi1))	otic placode					morpholino experiment	When foxi1 is knocked down, the ear anlagen is either entirely missing or greatly reduced (Solomon et al., 2003) and no expression of six1 is detectable (Fig. 11F).			Danio rerio	The transcription factor six1 inhibits neuronal and promotes hair cell fate in the developing zebrafish (Danio rerio) inner ear.	2006-10-11T00:00:00.000+02:00	The Journal of neuroscience : the official journal of the Society for Neuroscience; Vol. 26; Iss. 41	17035528	PUBMED	584	62	improt table_2	act(p(ZFIN:foxi1)) -> r(ZFIN:six1b)
act(p(ZFIN:foxe3))	decreases	path(MESHD:Microphthalmos)						morpholino experiment	The foxe3 morphants exhibited a phenotype characterized by eyes that were slightly reduced in size and pupils that were smaller in diameter relative to the controls.			Danio rerio	Zebrafish foxe3: roles in ocular lens morphogenesis through interaction with pitx3.	2006-10-01T00:00:00.000+02:00	Mechanisms of development; Vol. 123; Iss. 10	16963235	PUBMED	583	62	improt table_2	act(p(ZFIN:foxe3)) -| path(MESHD:Microphthalmos)
p(ZFIN:foxe3)	actsIn	act(p(ZFIN:foxe3))						morpholino experiment	The foxe3 morphants exhibited a phenotype characterized by eyes that were slightly reduced in size and pupils that were smaller in diameter relative to the controls.			Danio rerio	Zebrafish foxe3: roles in ocular lens morphogenesis through interaction with pitx3.	2006-10-01T00:00:00.000+02:00	Mechanisms of development; Vol. 123; Iss. 10	16963235	PUBMED	582	62	improt table_2	act(p(ZFIN:foxe3)) -| path(MESHD:Microphthalmos)
act(p(ZFIN:fosab))	increases	path(MESHD:Seizures)						morpholino experiment	RT-PCR analysis of 3 dpf embryos injected with 3 ng MO (Figure 6A) demonstrated an increase in c-fos expression in lgi1a morphants (MO-E3) that experience seizure-like behavior, compared with mismatch control morphants (MO-E3mis).	Brain		Danio rerio	Loss of zebrafish lgi1b leads to hydrocephalus and sensitization to pentylenetetrazol induced seizure-like behavior.	2011-01-01T00:00:00.000+01:00	PloS one; Vol. 6; Iss. 9	22053218	PUBMED	581	62	improt table_2	act(p(ZFIN:fosab)) -> path(MESHD:Seizures)
p(ZFIN:fosab)	actsIn	act(p(ZFIN:fosab))						morpholino experiment	RT-PCR analysis of 3 dpf embryos injected with 3 ng MO (Figure 6A) demonstrated an increase in c-fos expression in lgi1a morphants (MO-E3) that experience seizure-like behavior, compared with mismatch control morphants (MO-E3mis).	Brain		Danio rerio	Loss of zebrafish lgi1b leads to hydrocephalus and sensitization to pentylenetetrazol induced seizure-like behavior.	2011-01-01T00:00:00.000+01:00	PloS one; Vol. 6; Iss. 9	22053218	PUBMED	580	62	improt table_2	act(p(ZFIN:fosab)) -> path(MESHD:Seizures)
act(p(ZFIN:fn1a))	increases	bp(GOBP:"somatic muscle development")						morpholino experiment	These data indicate that muscle morphogenesis is disrupted in embryos with reduced or abrogated levels of Fn protein.	Somites		Danio rerio	Muscle development is disrupted in zebrafish embryos deficient for fibronectin.	2008-09-01T00:00:00.000+02:00	Developmental dynamics : an official publication of the American Association of Anatomists; Vol. 237; Iss. 9	18729220	PUBMED	579	62	improt table_2	act(p(ZFIN:fn1a)) -> bp(GOBP:"somatic muscle development")
p(ZFIN:fn1a)	actsIn	act(p(ZFIN:fn1a))						morpholino experiment	These data indicate that muscle morphogenesis is disrupted in embryos with reduced or abrogated levels of Fn protein.	Somites		Danio rerio	Muscle development is disrupted in zebrafish embryos deficient for fibronectin.	2008-09-01T00:00:00.000+02:00	Developmental dynamics : an official publication of the American Association of Anatomists; Vol. 237; Iss. 9	18729220	PUBMED	578	62	improt table_2	act(p(ZFIN:fn1a)) -> bp(GOBP:"somatic muscle development")
p(ZFIN:fn1a)	actsIn	act(p(ZFIN:fn1a))						immunocytochemistry	Segmental expression of papc and myf5 is disrupted in the primordia of somites 19 and 20 in 6 ng [Fn] morphants.	Somites		Danio rerio	Muscle development is disrupted in zebrafish embryos deficient for fibronectin.	2008-09-01T00:00:00.000+02:00	Developmental dynamics : an official publication of the American Association of Anatomists; Vol. 237; Iss. 9	18729220	PUBMED	578	62	improt table_2	act(p(ZFIN:fn1a)) -> p(ZFIN:pcdh8)
p(ZFIN:fn1a)	actsIn	act(p(ZFIN:fn1a))						immunocytochemistry	Segmental expression of papc and myf5 is disrupted in the primordia of somites 19 and 20 in 6 ng [Fn] morphants.	Somites		Danio rerio	Muscle development is disrupted in zebrafish embryos deficient for fibronectin.	2008-09-01T00:00:00.000+02:00	Developmental dynamics : an official publication of the American Association of Anatomists; Vol. 237; Iss. 9	18729220	PUBMED	578	62	improt table_2	act(p(ZFIN:fn1a)) -> p(ZFIN:myf5)
p(ZFIN:fn1a)	actsIn	act(p(ZFIN:fn1a))						in situ hybridization	Although myoD is robustly expressed in 6 ng fn1+3 morphant embryos (Fig. 1 K1), posterior myogenin (myog) and tropomyosin (tpm) expression are qualitatively reduced (Fig. 1 L1, M1).	Somites		Danio rerio	Muscle development is disrupted in zebrafish embryos deficient for fibronectin.	2008-09-01T00:00:00.000+02:00	Developmental dynamics : an official publication of the American Association of Anatomists; Vol. 237; Iss. 9	18729220	PUBMED	578	62	improt table_2	act(p(ZFIN:fn1a)) -> r(ZFIN:myog)
p(ZFIN:fn1a)	actsIn	act(p(ZFIN:fn1a))				very high		in situ hybridization	Although myoD is robustly expressed in 6 ng fn1+3 morphant embryos (Fig. 1 K1), posterior myogenin (myog) and tropomyosin (tpm) expression are qualitatively reduced (Fig. 1 L1, M1).	Somites		Danio rerio	Muscle development is disrupted in zebrafish embryos deficient for fibronectin.	2008-09-01T00:00:00.000+02:00	Developmental dynamics : an official publication of the American Association of Anatomists; Vol. 237; Iss. 9	18729220	PUBMED	578	62	improt table_2	act(p(ZFIN:fn1a)) -> r(ZFIN:tpma)
p(ZFIN:fgfr1a)	actsIn	act(p(ZFIN:fgfr1a))	otic placode					transgenic organism	In hs:dnfgfr1 transgenic embryos heat shocked at 10 hpf, atoh1a expression was almost lost in the otic region, whereas in hs:fgf8a embryos, it was significantly increased (Fig. 2D-F).			Danio rerio	Fgf-signaling-dependent Sox9a and Atoh1a regulate otic neural development in zebrafish.	2015-01-07T00:00:00.000+01:00	The Journal of neuroscience : the official journal of the Society for Neuroscience; Vol. 35; Iss. 1	25568117	PUBMED	577	62	improt table_2	act(p(ZFIN:fgf8a)) -> act(p(ZFIN:fgfr1a))
p(ZFIN:fgfr1a)	actsIn	act(p(ZFIN:fgfr1a))	otic placode					transgenic organism	In hs:dnfgfr1 transgenic embryos heat shocked at 10 hpf, atoh1a expression was almost lost in the otic region, whereas in hs:fgf8a embryos, it was significantly increased (Fig. 2D-F).			Danio rerio	Fgf-signaling-dependent Sox9a and Atoh1a regulate otic neural development in zebrafish.	2015-01-07T00:00:00.000+01:00	The Journal of neuroscience : the official journal of the Society for Neuroscience; Vol. 35; Iss. 1	25568117	PUBMED	577	62	improt table_2	act(p(ZFIN:fgfr1a)) -> r(ZFIN:atoh1a)
act(p(ZFIN:fgfr1a))	increases	r(ZFIN:atoh1a)	otic placode					transgenic organism	In hs:dnfgfr1 transgenic embryos heat shocked at 10 hpf, atoh1a expression was almost lost in the otic region, whereas in hs:fgf8a embryos, it was significantly increased (Fig. 2D-F).			Danio rerio	Fgf-signaling-dependent Sox9a and Atoh1a regulate otic neural development in zebrafish.	2015-01-07T00:00:00.000+01:00	The Journal of neuroscience : the official journal of the Society for Neuroscience; Vol. 35; Iss. 1	25568117	PUBMED	576	62	improt table_2	act(p(ZFIN:fgfr1a)) -> r(ZFIN:atoh1a)
act(p(ZFIN:fgf8a))	increases	r(ZFIN:pax8)	otic placode					morpholino experiment	This observation suggests that Fgf8 and probably Fgf3 act through and in parallel with Pax8 to promote proper pax2a expression.			Danio rerio	Pax8 and Pax2a synergistically in otic specification, downstream of the Foxi1 and Dlx3b transcription factors.	2004-10-01T00:00:00.000+02:00	Development (Cambridge, England); Vol. 131; Iss. 20	15459102	PUBMED	575	62	improt table_2	act(p(ZFIN:fgf8a)) -> r(ZFIN:pax8)
act(p(ZFIN:fgf8a))	increases	r(ZFIN:pax2a)	otic placode					morpholino experiment	This observation suggests that Fgf8 and probably Fgf3 act through and in parallel with Pax8 to promote proper pax2a expression.			Danio rerio	Pax8 and Pax2a synergistically in otic specification, downstream of the Foxi1 and Dlx3b transcription factors.	2004-10-01T00:00:00.000+02:00	Development (Cambridge, England); Vol. 131; Iss. 20	15459102	PUBMED	574	62	improt table_2	act(p(ZFIN:fgf8a)) -> r(ZFIN:pax2a)
act(p(ZFIN:fgf8a))	increases	act(p(ZFIN:fgfr1a))	otic placode					transgenic organism	In hs:dnfgfr1 transgenic embryos heat shocked at 10 hpf, atoh1a expression was almost lost in the otic region, whereas in hs:fgf8a embryos, it was significantly increased (Fig. 2D-F).			Danio rerio	Fgf-signaling-dependent Sox9a and Atoh1a regulate otic neural development in zebrafish.	2015-01-07T00:00:00.000+01:00	The Journal of neuroscience : the official journal of the Society for Neuroscience; Vol. 35; Iss. 1	25568117	PUBMED	573	62	improt table_2	act(p(ZFIN:fgf8a)) -> act(p(ZFIN:fgfr1a))
p(ZFIN:fgf8a)	actsIn	act(p(ZFIN:fgf8a))	otic placode					morpholino experiment	This observation suggests that Fgf8 and probably Fgf3 act through and in parallel with Pax8 to promote proper pax2a expression.			Danio rerio	Pax8 and Pax2a synergistically in otic specification, downstream of the Foxi1 and Dlx3b transcription factors.	2004-10-01T00:00:00.000+02:00	Development (Cambridge, England); Vol. 131; Iss. 20	15459102	PUBMED	572	62	improt table_2	act(p(ZFIN:fgf8a)) -> r(ZFIN:pax2a)
p(ZFIN:fgf8a)	actsIn	act(p(ZFIN:fgf8a))	otic placode					morpholino experiment	This observation suggests that Fgf8 and probably Fgf3 act through and in parallel with Pax8 to promote proper pax2a expression.			Danio rerio	Pax8 and Pax2a synergistically in otic specification, downstream of the Foxi1 and Dlx3b transcription factors.	2004-10-01T00:00:00.000+02:00	Development (Cambridge, England); Vol. 131; Iss. 20	15459102	PUBMED	572	62	improt table_2	act(p(ZFIN:fgf8a)) -> r(ZFIN:pax8)
p(ZFIN:fgf8a)	actsIn	act(p(ZFIN:fgf8a))	otic placode					transgenic organism	In hs:dnfgfr1 transgenic embryos heat shocked at 10 hpf, atoh1a expression was almost lost in the otic region, whereas in hs:fgf8a embryos, it was significantly increased (Fig. 2D-F).			Danio rerio	Fgf-signaling-dependent Sox9a and Atoh1a regulate otic neural development in zebrafish.	2015-01-07T00:00:00.000+01:00	The Journal of neuroscience : the official journal of the Society for Neuroscience; Vol. 35; Iss. 1	25568117	PUBMED	572	62	improt table_2	act(p(ZFIN:fgf8a)) -> act(p(ZFIN:fgfr1a))
p(ZFIN:fgf8a)	actsIn	act(p(ZFIN:fgf8a))						in situ hybridization	As shown in Fig. 3, Nkx5-1 expression in the otic placode (19 h of development, arrowheads) is significantly reduced in the ace mutant (Fig. 3E,F) as compared to wild-type fish (Fig. 3A,B).	Ear		Danio rerio	Inner ear and lateral line expression of a zebrafish Nkx5-1 gene and its downregulation in the ears of FGF8 mutant, ace.	2000-10-01T00:00:00.000+02:00	Mechanisms of development; Vol. 97; Iss. 1-2	11025218	PUBMED	572	62	improt table_2	act(p(ZFIN:fgf8a)) -> r(ZFIN:hmx3a)
act(p(ZFIN:fgf3))	increases	r(ZFIN:pax8)	otic placode					morpholino experiment	This observation suggests that Fgf8 and probably Fgf3 act through and in parallel with Pax8 to promote proper pax2a expression.			Danio rerio	Pax8 and Pax2a synergistically in otic specification, downstream of the Foxi1 and Dlx3b transcription factors.	2004-10-01T00:00:00.000+02:00	Development (Cambridge, England); Vol. 131; Iss. 20	15459102	PUBMED	571	62	improt table_2	act(p(ZFIN:fgf3)) -> r(ZFIN:pax8)
act(p(ZFIN:fgf3))	increases	r(ZFIN:pax2a)	otic placode					morpholino experiment	This observation suggests that Fgf8 and probably Fgf3 act through and in parallel with Pax8 to promote proper pax2a expression.			Danio rerio	Pax8 and Pax2a synergistically in otic specification, downstream of the Foxi1 and Dlx3b transcription factors.	2004-10-01T00:00:00.000+02:00	Development (Cambridge, England); Vol. 131; Iss. 20	15459102	PUBMED	570	62	improt table_2	act(p(ZFIN:fgf3)) -> r(ZFIN:pax2a)
p(ZFIN:fgf3)	actsIn	act(p(ZFIN:fgf3))	otic placode					morpholino experiment	This observation suggests that Fgf8 and probably Fgf3 act through and in parallel with Pax8 to promote proper pax2a expression.			Danio rerio	Pax8 and Pax2a synergistically in otic specification, downstream of the Foxi1 and Dlx3b transcription factors.	2004-10-01T00:00:00.000+02:00	Development (Cambridge, England); Vol. 131; Iss. 20	15459102	PUBMED	569	62	improt table_2	act(p(ZFIN:fgf3)) -> r(ZFIN:pax2a)
p(ZFIN:fgf3)	actsIn	act(p(ZFIN:fgf3))	otic placode					morpholino experiment	This observation suggests that Fgf8 and probably Fgf3 act through and in parallel with Pax8 to promote proper pax2a expression.			Danio rerio	Pax8 and Pax2a synergistically in otic specification, downstream of the Foxi1 and Dlx3b transcription factors.	2004-10-01T00:00:00.000+02:00	Development (Cambridge, England); Vol. 131; Iss. 20	15459102	PUBMED	569	62	improt table_2	act(p(ZFIN:fgf3)) -> r(ZFIN:pax8)
act(p(ZFIN:fezf2))	increases	r(ZFIN:neurog1)				very high		morpholino experiment	fezl mRNA [] was selectively increased in the posterior diencephalon of PINK1 morphants [] Neurogenin-1, a downstream target of fezl (Jeong et al., 2006), was similarly upregulated in PINK1 morphants (Fig. 2E).			Danio rerio	Loss of PINK1 Function affects development and results in neurodegeneration in zebrafish.	2008-08-13T00:00:00.000+02:00	The Journal of neuroscience : the official journal of the Society for Neuroscience; Vol. 28; Iss. 33	18701682	PUBMED	568	62	improt table_2	act(p(ZFIN:fezf2)) -> r(ZFIN:neurog1)
p(ZFIN:fezf2)	actsIn	act(p(ZFIN:fezf2))				very high		morpholino experiment	fezl mRNA [] was selectively increased in the posterior diencephalon of PINK1 morphants [] Neurogenin-1, a downstream target of fezl (Jeong et al., 2006), was similarly upregulated in PINK1 morphants (Fig. 2E).			Danio rerio	Loss of PINK1 Function affects development and results in neurodegeneration in zebrafish.	2008-08-13T00:00:00.000+02:00	The Journal of neuroscience : the official journal of the Society for Neuroscience; Vol. 28; Iss. 33	18701682	PUBMED	567	62	improt table_2	act(p(ZFIN:fezf2)) -> r(ZFIN:neurog1)
act(p(ZFIN:eya2))	increases	bp(GOBP:"otic vesicle formation")	otic placode					transgenic organism	Together, these experiments suggest a model in which Fgfr-PI3K/Akt signaling regulates otic neurogenesis through Sox9a and Atoh1a, at least partially by joint regulation of their common downstream targets, Tlx2 and Eya2.			Danio rerio	Fgf-signaling-dependent Sox9a and Atoh1a regulate otic neural development in zebrafish.	2015-01-07T00:00:00.000+01:00	The Journal of neuroscience : the official journal of the Society for Neuroscience; Vol. 35; Iss. 1	25568117	PUBMED	566	62	improt table_2	act(p(ZFIN:eya2)) -> bp(GOBP:"otic vesicle formation")
p(ZFIN:eya2)	actsIn	act(p(ZFIN:eya2))	otic placode					transgenic organism	Together, these experiments suggest a model in which Fgfr-PI3K/Akt signaling regulates otic neurogenesis through Sox9a and Atoh1a, at least partially by joint regulation of their common downstream targets, Tlx2 and Eya2.			Danio rerio	Fgf-signaling-dependent Sox9a and Atoh1a regulate otic neural development in zebrafish.	2015-01-07T00:00:00.000+01:00	The Journal of neuroscience : the official journal of the Society for Neuroscience; Vol. 35; Iss. 1	25568117	PUBMED	565	62	improt table_2	act(p(ZFIN:eya2)) -> bp(GOBP:"otic vesicle formation")
act(p(ZFIN:eya1))	increases	bp(GOBP:"otic vesicle formation")	otic placode					morpholino experiment	Wild-type embryos microinjected with 20 ng of eya1MO have abnormal otic vesicle morphology (compare Fig. 2B with Fig. 7). In agreement with previous results, we find that most phenotypically dog [eya1 KO] embryos lack crista hair cells as judged by the absence of phalloidin-stained stereocilia (Fig. 4B).			Danio rerio	The zebrafish dog-eared mutation disrupts eya1, a gene required for cell survival and differentiation in the inner ear and lateral line.	2005-01-01T00:00:00.000+01:00	Developmental biology; Vol. 277; Iss. 1	15572137	PUBMED	564	62	improt table_2	act(p(ZFIN:eya1)) -> bp(GOBP:"otic vesicle formation")
act(p(ZFIN:eya1))	increases	bp(GOBP:"hair cell differentiation")	otic placode					morpholino experiment	Wild-type embryos microinjected with 20 ng of eya1MO have abnormal otic vesicle morphology (compare Fig. 2B with Fig. 7). In agreement with previous results, we find that most phenotypically dog [eya1 KO] embryos lack crista hair cells as judged by the absence of phalloidin-stained stereocilia (Fig. 4B).			Danio rerio	The zebrafish dog-eared mutation disrupts eya1, a gene required for cell survival and differentiation in the inner ear and lateral line.	2005-01-01T00:00:00.000+01:00	Developmental biology; Vol. 277; Iss. 1	15572137	PUBMED	563	62	improt table_2	act(p(ZFIN:eya1)) -> bp(GOBP:"hair cell differentiation")
act(p(ZFIN:eya1))	decreases	bp(GOBP:"cell death")	otic placode					morpholino experiment	Additionally, eya1MO-injected embryos have ectopic cell death in the developing otic vesicle (acridine orange positive cells; Fig. 2D), and these cells are apoptotic (TUNEL positive; Fig. 2F).			Danio rerio	The zebrafish dog-eared mutation disrupts eya1, a gene required for cell survival and differentiation in the inner ear and lateral line.	2005-01-01T00:00:00.000+01:00	Developmental biology; Vol. 277; Iss. 1	15572137	PUBMED	562	62	improt table_2	act(p(ZFIN:eya1)) -| bp(GOBP:"cell death")
p(ZFIN:eya1)	actsIn	act(p(ZFIN:eya1))	otic placode					morpholino experiment	Wild-type embryos microinjected with 20 ng of eya1MO have abnormal otic vesicle morphology (compare Fig. 2B with Fig. 7). In agreement with previous results, we find that most phenotypically dog [eya1 KO] embryos lack crista hair cells as judged by the absence of phalloidin-stained stereocilia (Fig. 4B).			Danio rerio	The zebrafish dog-eared mutation disrupts eya1, a gene required for cell survival and differentiation in the inner ear and lateral line.	2005-01-01T00:00:00.000+01:00	Developmental biology; Vol. 277; Iss. 1	15572137	PUBMED	561	62	improt table_2	act(p(ZFIN:eya1)) -> bp(GOBP:"otic vesicle formation")
p(ZFIN:eya1)	actsIn	act(p(ZFIN:eya1))	otic placode					morpholino experiment	Wild-type embryos microinjected with 20 ng of eya1MO have abnormal otic vesicle morphology (compare Fig. 2B with Fig. 7). In agreement with previous results, we find that most phenotypically dog [eya1 KO] embryos lack crista hair cells as judged by the absence of phalloidin-stained stereocilia (Fig. 4B).			Danio rerio	The zebrafish dog-eared mutation disrupts eya1, a gene required for cell survival and differentiation in the inner ear and lateral line.	2005-01-01T00:00:00.000+01:00	Developmental biology; Vol. 277; Iss. 1	15572137	PUBMED	561	62	improt table_2	act(p(ZFIN:eya1)) -> bp(GOBP:"hair cell differentiation")
p(ZFIN:eya1)	actsIn	act(p(ZFIN:eya1))	otic placode					morpholino experiment	Additionally, eya1MO-injected embryos have ectopic cell death in the developing otic vesicle (acridine orange positive cells; Fig. 2D), and these cells are apoptotic (TUNEL positive; Fig. 2F).			Danio rerio	The zebrafish dog-eared mutation disrupts eya1, a gene required for cell survival and differentiation in the inner ear and lateral line.	2005-01-01T00:00:00.000+01:00	Developmental biology; Vol. 277; Iss. 1	15572137	PUBMED	561	62	improt table_2	act(p(ZFIN:eya1)) -| bp(GOBP:"cell death")
p(ZFIN:eya1)	actsIn	act(p(ZFIN:eya1))	otic placode					in situ hybridization	In contrast, bmp4 mRNA expression is nearly extinguished in these domains in the [eya1] mutants (Fig. 5D).			Danio rerio	The zebrafish dog-eared mutation disrupts eya1, a gene required for cell survival and differentiation in the inner ear and lateral line.	2005-01-01T00:00:00.000+01:00	Developmental biology; Vol. 277; Iss. 1	15572137	PUBMED	561	62	improt table_2	act(p(ZFIN:eya1)) -> r(ZFIN:bmp4)
act(p(ZFIN:elavl3))	increases	bp(GOBP:"neuron differentiation")						in situ hybridization	In embryos injected with elavl3TP, we also found that a larger proportion of BrdU-positive cells pulsed at 30 hpf have differentiated at 48 hpf compared to the wild-type situation, as assessed by the expression of HuC or another neuronal marker, MAP2 (Figure 5K).	Brain		Danio rerio	miR-9 controls the timing of neurogenesis through the direct inhibition of antagonistic factors.	2012-05-15T00:00:00.000+02:00	Developmental cell; Vol. 22; Iss. 5	22595676	PUBMED	560	62	improt table_2	act(p(ZFIN:elavl3)) -> bp(GOBP:"neuron differentiation")
act(p(ZFIN:elavl3))	decreases	bp(GOBP:"cell proliferation")						bromodeoxyuridine incorporation assay	we first observed that injection of elavl3TP induced a decrease in progenitor proliferation at 35 hpf (Figure 5J).	Brain		Danio rerio	miR-9 controls the timing of neurogenesis through the direct inhibition of antagonistic factors.	2012-05-15T00:00:00.000+02:00	Developmental cell; Vol. 22; Iss. 5	22595676	PUBMED	559	62	improt table_2	act(p(ZFIN:elavl3)) -| bp(GOBP:"cell proliferation")
p(ZFIN:elavl3)	actsIn	act(p(ZFIN:elavl3))						bromodeoxyuridine incorporation assay	we first observed that injection of elavl3TP induced a decrease in progenitor proliferation at 35 hpf (Figure 5J).	Brain		Danio rerio	miR-9 controls the timing of neurogenesis through the direct inhibition of antagonistic factors.	2012-05-15T00:00:00.000+02:00	Developmental cell; Vol. 22; Iss. 5	22595676	PUBMED	558	62	improt table_2	act(p(ZFIN:elavl3)) -| bp(GOBP:"cell proliferation")
p(ZFIN:elavl3)	actsIn	act(p(ZFIN:elavl3))						in situ hybridization	In embryos injected with elavl3TP, we also found that a larger proportion of BrdU-positive cells pulsed at 30 hpf have differentiated at 48 hpf compared to the wild-type situation, as assessed by the expression of HuC or another neuronal marker, MAP2 (Figure 5K).	Brain		Danio rerio	miR-9 controls the timing of neurogenesis through the direct inhibition of antagonistic factors.	2012-05-15T00:00:00.000+02:00	Developmental cell; Vol. 22; Iss. 5	22595676	PUBMED	558	62	improt table_2	act(p(ZFIN:elavl3)) -> bp(GOBP:"neuron differentiation")
act(p(ZFIN:ebf2))	increases	r(ZFIN:neurog1)	midbrain hindbrain boundary neural plate					morpholino experiment	We conclude from these experiments that ngn1 and coe2 expression positively crossregulate each other in the MH area to maintain reciprocal high levels of transcription.			Danio rerio	Her5 acts as a prepattern factor that blocks neurogenin1 and coe2 expression upstream of Notch to inhibit neurogenesis at the midbrain-hindbrain boundary.	2004-05-01T00:00:00.000+02:00	Development (Cambridge, England); Vol. 131; Iss. 9	15056616	PUBMED	557	62	improt table_2	act(p(ZFIN:ebf2)) -> r(ZFIN:neurog1)
act(p(ZFIN:ebf2))	increases	r(ZFIN:her5)	midbrain hindbrain boundary neural plate					morpholino experiment	Given that the onset of coe2 expression in vivo follows her5 induction, we conclude that Coe2 is necessary for the early maintenance of her5 expression.			Danio rerio	Her5 acts as a prepattern factor that blocks neurogenin1 and coe2 expression upstream of Notch to inhibit neurogenesis at the midbrain-hindbrain boundary.	2004-05-01T00:00:00.000+02:00	Development (Cambridge, England); Vol. 131; Iss. 9	15056616	PUBMED	556	62	improt table_2	act(p(ZFIN:ebf2)) -> r(ZFIN:her5)
act(p(ZFIN:ebf2))	increases	bp(GOBP:"neuron differentiation")	midbrain hindbrain boundary neural plate					morpholino experiment	Thus, Her5 activity is crucially involved in the selective repression of ngn1 and coe2, both of which have proneural activity.			Danio rerio	Her5 acts as a prepattern factor that blocks neurogenin1 and coe2 expression upstream of Notch to inhibit neurogenesis at the midbrain-hindbrain boundary.	2004-05-01T00:00:00.000+02:00	Development (Cambridge, England); Vol. 131; Iss. 9	15056616	PUBMED	555	62	improt table_2	act(p(ZFIN:ebf2)) -> bp(GOBP:"neuron differentiation")
p(ZFIN:ebf2)	actsIn	act(p(ZFIN:ebf2))	midbrain hindbrain boundary neural plate					morpholino experiment	Thus, Her5 activity is crucially involved in the selective repression of ngn1 and coe2, both of which have proneural activity.			Danio rerio	Her5 acts as a prepattern factor that blocks neurogenin1 and coe2 expression upstream of Notch to inhibit neurogenesis at the midbrain-hindbrain boundary.	2004-05-01T00:00:00.000+02:00	Development (Cambridge, England); Vol. 131; Iss. 9	15056616	PUBMED	554	62	improt table_2	act(p(ZFIN:ebf2)) -> bp(GOBP:"neuron differentiation")
p(ZFIN:ebf2)	actsIn	act(p(ZFIN:ebf2))	midbrain hindbrain boundary neural plate					morpholino experiment	Given that the onset of coe2 expression in vivo follows her5 induction, we conclude that Coe2 is necessary for the early maintenance of her5 expression.			Danio rerio	Her5 acts as a prepattern factor that blocks neurogenin1 and coe2 expression upstream of Notch to inhibit neurogenesis at the midbrain-hindbrain boundary.	2004-05-01T00:00:00.000+02:00	Development (Cambridge, England); Vol. 131; Iss. 9	15056616	PUBMED	554	62	improt table_2	act(p(ZFIN:ebf2)) -> r(ZFIN:her5)
p(ZFIN:ebf2)	actsIn	act(p(ZFIN:ebf2))	midbrain hindbrain boundary neural plate					morpholino experiment	We conclude from these experiments that ngn1 and coe2 expression positively crossregulate each other in the MH area to maintain reciprocal high levels of transcription.			Danio rerio	Her5 acts as a prepattern factor that blocks neurogenin1 and coe2 expression upstream of Notch to inhibit neurogenesis at the midbrain-hindbrain boundary.	2004-05-01T00:00:00.000+02:00	Development (Cambridge, England); Vol. 131; Iss. 9	15056616	PUBMED	554	62	improt table_2	act(p(ZFIN:ebf2)) -> r(ZFIN:neurog1)
act(p(ZFIN:drd2b))	decreases	path(MESHD:Microcephaly)						morpholino experiment	[drd2a and drd2b] MO-injected embryos are viable at 48 hpf but show cardiac congestion, a small brain and axial body shortening, with Drd2a MO-injected embryos exhibiting the mildest phenotype (Fig. 3I).	Brain		Danio rerio	Prolactin receptor signaling mediates the osmotic response of embryonic zebrafish lactotrophs.	2006-04-01T00:00:00.000+02:00	Molecular endocrinology (Baltimore, Md.); Vol. 20; Iss. 4	16339273	PUBMED	553	62	improt table_2	act(p(ZFIN:drd2b)) -| path(MESHD:Microcephaly)
p(ZFIN:drd2b)	actsIn	act(p(ZFIN:drd2b))						morpholino experiment	[drd2a and drd2b] MO-injected embryos are viable at 48 hpf but show cardiac congestion, a small brain and axial body shortening, with Drd2a MO-injected embryos exhibiting the mildest phenotype (Fig. 3I).	Brain		Danio rerio	Prolactin receptor signaling mediates the osmotic response of embryonic zebrafish lactotrophs.	2006-04-01T00:00:00.000+02:00	Molecular endocrinology (Baltimore, Md.); Vol. 20; Iss. 4	16339273	PUBMED	552	62	improt table_2	act(p(ZFIN:drd2b)) -| path(MESHD:Microcephaly)
act(p(ZFIN:drd2a))	decreases	path(MESHD:Microcephaly)						morpholino experiment	[drd2a and drd2b] MO-injected embryos are viable at 48 hpf but show cardiac congestion, a small brain and axial body shortening, with Drd2a MO-injected embryos exhibiting the mildest phenotype (Fig. 3I).	Brain		Danio rerio	Prolactin receptor signaling mediates the osmotic response of embryonic zebrafish lactotrophs.	2006-04-01T00:00:00.000+02:00	Molecular endocrinology (Baltimore, Md.); Vol. 20; Iss. 4	16339273	PUBMED	551	62	improt table_2	act(p(ZFIN:drd2a)) -| path(MESHD:Microcephaly)
p(ZFIN:drd2a)	actsIn	act(p(ZFIN:drd2a))						morpholino experiment	[drd2a and drd2b] MO-injected embryos are viable at 48 hpf but show cardiac congestion, a small brain and axial body shortening, with Drd2a MO-injected embryos exhibiting the mildest phenotype (Fig. 3I).	Brain		Danio rerio	Prolactin receptor signaling mediates the osmotic response of embryonic zebrafish lactotrophs.	2006-04-01T00:00:00.000+02:00	Molecular endocrinology (Baltimore, Md.); Vol. 20; Iss. 4	16339273	PUBMED	550	62	improt table_2	act(p(ZFIN:drd2a)) -| path(MESHD:Microcephaly)
act(p(ZFIN:dlx3b))	increases	r(ZFIN:pax2a)	otic placode					morpholino experiment	In wild-type embryos depleted of Dlx3b, otic specification is delayed as indicated by delayed onset and reduced expression of pax2a (Fig. 7V).			Danio rerio	Pax8 and Pax2a synergistically in otic specification, downstream of the Foxi1 and Dlx3b transcription factors.	2004-10-01T00:00:00.000+02:00	Development (Cambridge, England); Vol. 131; Iss. 20	15459102	PUBMED	549	62	improt table_2	act(p(ZFIN:dlx3b)) -> r(ZFIN:pax2a)
p(ZFIN:dlx3b)	actsIn	act(p(ZFIN:dlx3b))	otic placode					morpholino experiment	In wild-type embryos depleted of Dlx3b, otic specification is delayed as indicated by delayed onset and reduced expression of pax2a (Fig. 7V).			Danio rerio	Pax8 and Pax2a synergistically in otic specification, downstream of the Foxi1 and Dlx3b transcription factors.	2004-10-01T00:00:00.000+02:00	Development (Cambridge, England); Vol. 131; Iss. 20	15459102	PUBMED	548	62	improt table_2	act(p(ZFIN:dlx3b)) -> r(ZFIN:pax2a)
p(ZFIN:dld)	actsIn	act(p(ZFIN:dld))			COS-7 cell	very high		ectopic expression	Together, these observations show that Mib promotes internalization of Delta.				Mind bomb is a ubiquitin ligase that is essential for efficient activation of Notch signaling by Delta.	2003-01-01T00:00:00.000+01:00	Developmental cell; Vol. 4; Iss. 1	12530964	PUBMED	547	62	improt table_2	act(p(ZFIN:mib1)) -> act(p(ZFIN:dld))
p(ZFIN:dld)	actsIn	act(p(ZFIN:dld))						ectopic expression	we found that cells expressing XDelta-ICD-HA were more likely to become GFP+ [HuC:GFP] (34 percent, 141/420) when transplanted into wild-type hosts, suggesting that they were less likely to be inhibited from becoming neurons.			Danio rerio	Mind bomb is a ubiquitin ligase that is essential for efficient activation of Notch signaling by Delta.	2003-01-01T00:00:00.000+01:00	Developmental cell; Vol. 4; Iss. 1	12530964	PUBMED	547	62	improt table_2	act(p(ZFIN:dld)) -> p(ZFIN:elavl3)
act(p(ZFIN:dld))	increases	p(ZFIN:elavl3)						ectopic expression	we found that cells expressing XDelta-ICD-HA were more likely to become GFP+ [HuC:GFP] (34 percent, 141/420) when transplanted into wild-type hosts, suggesting that they were less likely to be inhibited from becoming neurons.			Danio rerio	Mind bomb is a ubiquitin ligase that is essential for efficient activation of Notch signaling by Delta.	2003-01-01T00:00:00.000+01:00	Developmental cell; Vol. 4; Iss. 1	12530964	PUBMED	546	62	improt table_2	act(p(ZFIN:dld)) -> p(ZFIN:elavl3)
act(p(ZFIN:mib1))	decreases	r(ZFIN:dld)						in situ hybridization	However, at this stage, the deltaD transcript and DeltaD protein in mib1 mutants is exaggerated (compare Fig. 2A,B with Fig. 2C,D) as absence of Notch signaling allows cells in the neurogenic domain to express much higher levels of ngn1 and deltaD.	Brain		Danio rerio	Interaction with Notch determines endocytosis of specific Delta ligands in zebrafish neural tissue.	2009-01-01T00:00:00.000+01:00	Development (Cambridge, England); Vol. 136; Iss. 2	19056830	PUBMED	545	62	improt table_2	act(p(ZFIN:mib1)) -| r(ZFIN:dld)
act(p(ZFIN:mib1))	increases	act(p(ZFIN:dld))			COS-7 cell	very high		ectopic expression	Together, these observations show that Mib promotes internalization of Delta.				Mind bomb is a ubiquitin ligase that is essential for efficient activation of Notch signaling by Delta.	2003-01-01T00:00:00.000+01:00	Developmental cell; Vol. 4; Iss. 1	12530964	PUBMED	544	62	improt table_2	act(p(ZFIN:mib1)) -> act(p(ZFIN:dld))
act(p(ZFIN:dixdc1a))	increases	path(MESHD:Microphthalmos)							First, in the embryos injected with FL-ccd1, the expression of pax6, a marker for the eye and forebrain, was almost abolished, and the pax6-expressing forebrain area was reduced at the 15-somite stage [] Injection of FL-ccd1 RNA resulted in an apparent reduction in the eye size at 30 hpf (Figure 3B).				Ccd1, a novel protein with a DIX domain, is a positive regulator in the Wnt signaling during zebrafish neural patterning.	2003-01-08T00:00:00.000+01:00	Current biology : CB; Vol. 13; Iss. 1	12526749	PUBMED	543	62	improt table_2	act(p(ZFIN:dixdc1a)) -> path(MESHD:Microphthalmos)
act(p(ZFIN:dixdc1a))	increases	path(MESHD:Microcephaly)							First, in the embryos injected with FL-ccd1, the expression of pax6, a marker for the eye and forebrain, was almost abolished, and the pax6-expressing forebrain area was reduced at the 15-somite stage [] Injection of FL-ccd1 RNA resulted in an apparent reduction in the eye size at 30 hpf (Figure 3B).				Ccd1, a novel protein with a DIX domain, is a positive regulator in the Wnt signaling during zebrafish neural patterning.	2003-01-08T00:00:00.000+01:00	Current biology : CB; Vol. 13; Iss. 1	12526749	PUBMED	542	62	improt table_2	act(p(ZFIN:dixdc1a)) -> path(MESHD:Microcephaly)
p(ZFIN:dixdc1a)	actsIn	act(p(ZFIN:dixdc1a))							First, in the embryos injected with FL-ccd1, the expression of pax6, a marker for the eye and forebrain, was almost abolished, and the pax6-expressing forebrain area was reduced at the 15-somite stage [] Injection of FL-ccd1 RNA resulted in an apparent reduction in the eye size at 30 hpf (Figure 3B).				Ccd1, a novel protein with a DIX domain, is a positive regulator in the Wnt signaling during zebrafish neural patterning.	2003-01-08T00:00:00.000+01:00	Current biology : CB; Vol. 13; Iss. 1	12526749	PUBMED	541	62	improt table_2	act(p(ZFIN:dixdc1a)) -| r(ZFIN:pax6a)
p(ZFIN:dixdc1a)	actsIn	act(p(ZFIN:dixdc1a))							First, in the embryos injected with FL-ccd1, the expression of pax6, a marker for the eye and forebrain, was almost abolished, and the pax6-expressing forebrain area was reduced at the 15-somite stage [] Injection of FL-ccd1 RNA resulted in an apparent reduction in the eye size at 30 hpf (Figure 3B).				Ccd1, a novel protein with a DIX domain, is a positive regulator in the Wnt signaling during zebrafish neural patterning.	2003-01-08T00:00:00.000+01:00	Current biology : CB; Vol. 13; Iss. 1	12526749	PUBMED	541	62	improt table_2	act(p(ZFIN:dixdc1a)) -> path(MESHD:Microcephaly)
p(ZFIN:dixdc1a)	actsIn	act(p(ZFIN:dixdc1a))							First, in the embryos injected with FL-ccd1, the expression of pax6, a marker for the eye and forebrain, was almost abolished, and the pax6-expressing forebrain area was reduced at the 15-somite stage [] Injection of FL-ccd1 RNA resulted in an apparent reduction in the eye size at 30 hpf (Figure 3B).				Ccd1, a novel protein with a DIX domain, is a positive regulator in the Wnt signaling during zebrafish neural patterning.	2003-01-08T00:00:00.000+01:00	Current biology : CB; Vol. 13; Iss. 1	12526749	PUBMED	541	62	improt table_2	act(p(ZFIN:dixdc1a)) -> path(MESHD:Microphthalmos)
act(p(ZFIN:dcdc2b))	increases	bp(MESHPP:Hearing)							[dcdc2b] MO morphants were not capable of swimming or hearing (Fig. 4).				A missense mutation in DCDC2 causes human recessive deafness DFNB66, likely by interfering with sensory hair cell and supporting cell cilia length regulation.	2015-05-01T00:00:00.000+02:00	Human molecular genetics; Vol. 24; Iss. 9	25601850	PUBMED	540	62	improt table_2	act(p(ZFIN:dcdc2b)) -> bp(MESHPP:Hearing)
act(p(ZFIN:dcdc2b))	increases	bp(GOBP:locomotion)							[dcdc2b] MO morphants were not capable of swimming or hearing (Fig. 4).				A missense mutation in DCDC2 causes human recessive deafness DFNB66, likely by interfering with sensory hair cell and supporting cell cilia length regulation.	2015-05-01T00:00:00.000+02:00	Human molecular genetics; Vol. 24; Iss. 9	25601850	PUBMED	539	62	improt table_2	act(p(ZFIN:dcdc2b)) -> bp(GOBP:locomotion)
act(p(ZFIN:dcdc2b))	increases	bp(GOBP:"hair cell differentiation")							We also observed a high level of hair cell degeneration [in dcdc2b morphants] in both the lateral line neuromasts and the inner ear reflected by a much lower number of hair cells(Fig.				A missense mutation in DCDC2 causes human recessive deafness DFNB66, likely by interfering with sensory hair cell and supporting cell cilia length regulation.	2015-05-01T00:00:00.000+02:00	Human molecular genetics; Vol. 24; Iss. 9	25601850	PUBMED	538	62	improt table_2	act(p(ZFIN:dcdc2b)) -> bp(GOBP:"hair cell differentiation")
p(ZFIN:dcdc2b)	actsIn	act(p(ZFIN:dcdc2b))							We also observed a high level of hair cell degeneration [in dcdc2b morphants] in both the lateral line neuromasts and the inner ear reflected by a much lower number of hair cells(Fig.				A missense mutation in DCDC2 causes human recessive deafness DFNB66, likely by interfering with sensory hair cell and supporting cell cilia length regulation.	2015-05-01T00:00:00.000+02:00	Human molecular genetics; Vol. 24; Iss. 9	25601850	PUBMED	537	62	improt table_2	act(p(ZFIN:dcdc2b)) -> bp(GOBP:"hair cell differentiation")
p(ZFIN:dcdc2b)	actsIn	act(p(ZFIN:dcdc2b))							[dcdc2b] MO morphants were not capable of swimming or hearing (Fig. 4).				A missense mutation in DCDC2 causes human recessive deafness DFNB66, likely by interfering with sensory hair cell and supporting cell cilia length regulation.	2015-05-01T00:00:00.000+02:00	Human molecular genetics; Vol. 24; Iss. 9	25601850	PUBMED	537	62	improt table_2	act(p(ZFIN:dcdc2b)) -> bp(MESHPP:Hearing)
p(ZFIN:dcdc2b)	actsIn	act(p(ZFIN:dcdc2b))							[dcdc2b] MO morphants were not capable of swimming or hearing (Fig. 4).				A missense mutation in DCDC2 causes human recessive deafness DFNB66, likely by interfering with sensory hair cell and supporting cell cilia length regulation.	2015-05-01T00:00:00.000+02:00	Human molecular genetics; Vol. 24; Iss. 9	25601850	PUBMED	537	62	improt table_2	act(p(ZFIN:dcdc2b)) -> bp(GOBP:locomotion)
act(p(ZFIN:dachb))	increases	bp(GOBP:"hair cell differentiation")	otic placode					morpholino experiment	Consistent with the expression data, only dacha or dachb, but not dachc, loss-of-function lead to a reduction in the number of hair cells in the anterior macula at 3 dpf, as observed with six1 loss-of-function (Fig. 9G-J,M).			Danio rerio	The transcription factor six1 inhibits neuronal and promotes hair cell fate in the developing zebrafish (Danio rerio) inner ear.	2006-10-11T00:00:00.000+02:00	The Journal of neuroscience : the official journal of the Society for Neuroscience; Vol. 26; Iss. 41	17035528	PUBMED	536	62	improt table_2	act(p(ZFIN:dachb)) -> bp(GOBP:"hair cell differentiation")
p(ZFIN:dachb)	actsIn	act(p(ZFIN:dachb))	otic placode					morpholino experiment	Consistent with the expression data, only dacha or dachb, but not dachc, loss-of-function lead to a reduction in the number of hair cells in the anterior macula at 3 dpf, as observed with six1 loss-of-function (Fig. 9G-J,M).			Danio rerio	The transcription factor six1 inhibits neuronal and promotes hair cell fate in the developing zebrafish (Danio rerio) inner ear.	2006-10-11T00:00:00.000+02:00	The Journal of neuroscience : the official journal of the Society for Neuroscience; Vol. 26; Iss. 41	17035528	PUBMED	535	62	improt table_2	act(p(ZFIN:dachb)) -> bp(GOBP:"hair cell differentiation")
act(p(ZFIN:dacha))	increases	bp(GOBP:"hair cell differentiation")	otic placode					morpholino experiment	Consistent with the expression data, only dacha or dachb, but not dachc, loss-of-function lead to a reduction in the number of hair cells in the anterior macula at 3 dpf, as observed with six1 loss-of-function (Fig. 9G-J,M).			Danio rerio	The transcription factor six1 inhibits neuronal and promotes hair cell fate in the developing zebrafish (Danio rerio) inner ear.	2006-10-11T00:00:00.000+02:00	The Journal of neuroscience : the official journal of the Society for Neuroscience; Vol. 26; Iss. 41	17035528	PUBMED	534	62	improt table_2	act(p(ZFIN:dacha)) -> bp(GOBP:"hair cell differentiation")
p(ZFIN:dacha)	actsIn	act(p(ZFIN:dacha))	otic placode					morpholino experiment	Consistent with the expression data, only dacha or dachb, but not dachc, loss-of-function lead to a reduction in the number of hair cells in the anterior macula at 3 dpf, as observed with six1 loss-of-function (Fig. 9G-J,M).			Danio rerio	The transcription factor six1 inhibits neuronal and promotes hair cell fate in the developing zebrafish (Danio rerio) inner ear.	2006-10-11T00:00:00.000+02:00	The Journal of neuroscience : the official journal of the Society for Neuroscience; Vol. 26; Iss. 41	17035528	PUBMED	533	62	improt table_2	act(p(ZFIN:dacha)) -> bp(GOBP:"hair cell differentiation")
p(ZFIN:crb2a)	actsIn	act(p(ZFIN:crb2a))	developing neuroepithelium					immunolocalization	Indeed, loss of Mpp5a or Crb2 affected the integrity of the neuroepithelium, disrupted the contiguous ventricular apical zone, and abolished the apical accumulation of Cldn5a, aPKC, and the focal localization of the junctional marker protein Zonula occludens-1 (ZO-1) (Fig. 4A and Fig. S4) [] Moreover, the correct localization of Cldn5a depends on neuroepithelial tissue polarity.	Cerebellum		Danio rerio	Establishment of a neuroepithelial barrier by Claudin5a is essential for zebrafish brain ventricular lumen expansion.	2010-01-26T00:00:00.000+01:00	Proceedings of the National Academy of Sciences of the United States of America; Vol. 107; Iss. 4	20080584	PUBMED	532	62	improt table_2	act(p(ZFIN:crb2a)) -> act(p(ZFIN:tjp1a))
p(ZFIN:crb2a)	actsIn	act(p(ZFIN:crb2a))	developing neuroepithelium					immunolocalization	Indeed, loss of Mpp5a or Crb2 affected the integrity of the neuroepithelium, disrupted the contiguous ventricular apical zone, and abolished the apical accumulation of Cldn5a, aPKC, and the focal localization of the junctional marker protein Zonula occludens-1 (ZO-1) (Fig. 4A and Fig. S4) [] Moreover, the correct localization of Cldn5a depends on neuroepithelial tissue polarity.	Cerebellum		Danio rerio	Establishment of a neuroepithelial barrier by Claudin5a is essential for zebrafish brain ventricular lumen expansion.	2010-01-26T00:00:00.000+01:00	Proceedings of the National Academy of Sciences of the United States of America; Vol. 107; Iss. 4	20080584	PUBMED	532	62	improt table_2	act(p(ZFIN:crb2a)) -> act(p(ZFIN:prkci))
p(ZFIN:crb2a)	actsIn	act(p(ZFIN:crb2a))	developing neuroepithelium					immunolocalization	Indeed, loss of Mpp5a or Crb2 affected the integrity of the neuroepithelium, disrupted the contiguous ventricular apical zone, and abolished the apical accumulation of Cldn5a, aPKC, and the focal localization of the junctional marker protein Zonula occludens-1 (ZO-1) (Fig. 4A and Fig. S4) [] Moreover, the correct localization of Cldn5a depends on neuroepithelial tissue polarity.	Cerebellum		Danio rerio	Establishment of a neuroepithelial barrier by Claudin5a is essential for zebrafish brain ventricular lumen expansion.	2010-01-26T00:00:00.000+01:00	Proceedings of the National Academy of Sciences of the United States of America; Vol. 107; Iss. 4	20080584	PUBMED	532	62	improt table_2	act(p(ZFIN:crb2a)) -> act(p(ZFIN:cldn5a))
p(ZFIN:cldn5a)	actsIn	act(p(ZFIN:cldn5a))	developing neuroepithelium			very high		immunolocalization	Together, our analyses demonstrated that the early neuroepithelial layer lining brain ventricles represents a cerebral-ventricular barrier and that Cldn5a determines the permeability of hindbrain neuroepithelial cell TJs for small molecules.	Cerebellum		Danio rerio	Establishment of a neuroepithelial barrier by Claudin5a is essential for zebrafish brain ventricular lumen expansion.	2010-01-26T00:00:00.000+01:00	Proceedings of the National Academy of Sciences of the United States of America; Vol. 107; Iss. 4	20080584	PUBMED	531	62	improt table_2	act(p(ZFIN:cldn5a)) -> bp(GOBP:"apical junction assembly")
p(ZFIN:cldn5a)	actsIn	act(p(ZFIN:cldn5a))	developing neuroepithelium					immunolocalization	Indeed, loss of Mpp5a or Crb2 affected the integrity of the neuroepithelium, disrupted the contiguous ventricular apical zone, and abolished the apical accumulation of Cldn5a, aPKC, and the focal localization of the junctional marker protein Zonula occludens-1 (ZO-1) (Fig. 4A and Fig. S4) [] Moreover, the correct localization of Cldn5a depends on neuroepithelial tissue polarity.	Cerebellum		Danio rerio	Establishment of a neuroepithelial barrier by Claudin5a is essential for zebrafish brain ventricular lumen expansion.	2010-01-26T00:00:00.000+01:00	Proceedings of the National Academy of Sciences of the United States of America; Vol. 107; Iss. 4	20080584	PUBMED	531	62	improt table_2	act(p(ZFIN:crb2a)) -> act(p(ZFIN:cldn5a))
p(ZFIN:cldn5a)	actsIn	act(p(ZFIN:cldn5a))	developing neuroepithelium					immunolocalization	Indeed, loss of Mpp5a or Crb2 affected the integrity of the neuroepithelium, disrupted the contiguous ventricular apical zone, and abolished the apical accumulation of Cldn5a, aPKC, and the focal localization of the junctional marker protein Zonula occludens-1 (ZO-1) (Fig. 4A and Fig. S4) [] Moreover, the correct localization of Cldn5a depends on neuroepithelial tissue polarity.	Cerebellum		Danio rerio	Establishment of a neuroepithelial barrier by Claudin5a is essential for zebrafish brain ventricular lumen expansion.	2010-01-26T00:00:00.000+01:00	Proceedings of the National Academy of Sciences of the United States of America; Vol. 107; Iss. 4	20080584	PUBMED	531	62	improt table_2	act(p(ZFIN:mpp5a)) -> act(p(ZFIN:cldn5a))
act(p(ZFIN:mpp5a))	increases	bp(GOBP:"brain morphogenesis")	brain			very high		mutant phenotype	Thus, while snk brain morphology appeared normal except for the lack of brain ventricle inflation (Fig. 5Q), the nok neuroepithelium failed to undergo morphogenesis, with no midbrain or hindbrain lateral hinge-points (Fig. 5R).			Danio rerio	Initial formation of zebrafish brain ventricles occurs independently of circulation and requires the nagie oko and snakehead/atp1a1a.1 gene products.	2005-05-01T00:00:00.000+02:00	Development (Cambridge, England); Vol. 132; Iss. 9	15788456	PUBMED	530	62	improt table_2	act(p(ZFIN:mpp5a)) -> bp(GOBP:"brain morphogenesis")
act(p(ZFIN:mpp5a))	increases	act(p(ZFIN:cldn5a))	developing neuroepithelium					immunolocalization	Indeed, loss of Mpp5a or Crb2 affected the integrity of the neuroepithelium, disrupted the contiguous ventricular apical zone, and abolished the apical accumulation of Cldn5a, aPKC, and the focal localization of the junctional marker protein Zonula occludens-1 (ZO-1) (Fig. 4A and Fig. S4) [] Moreover, the correct localization of Cldn5a depends on neuroepithelial tissue polarity.	Cerebellum		Danio rerio	Establishment of a neuroepithelial barrier by Claudin5a is essential for zebrafish brain ventricular lumen expansion.	2010-01-26T00:00:00.000+01:00	Proceedings of the National Academy of Sciences of the United States of America; Vol. 107; Iss. 4	20080584	PUBMED	529	62	improt table_2	act(p(ZFIN:mpp5a)) -> act(p(ZFIN:cldn5a))
act(p(ZFIN:cldn5a))	increases	bp(GOBP:"apical junction assembly")	developing neuroepithelium			very high		immunolocalization	Together, our analyses demonstrated that the early neuroepithelial layer lining brain ventricles represents a cerebral-ventricular barrier and that Cldn5a determines the permeability of hindbrain neuroepithelial cell TJs for small molecules.	Cerebellum		Danio rerio	Establishment of a neuroepithelial barrier by Claudin5a is essential for zebrafish brain ventricular lumen expansion.	2010-01-26T00:00:00.000+01:00	Proceedings of the National Academy of Sciences of the United States of America; Vol. 107; Iss. 4	20080584	PUBMED	528	62	improt table_2	act(p(ZFIN:cldn5a)) -> bp(GOBP:"apical junction assembly")
act(p(ZFIN:crb2a))	increases	act(p(ZFIN:cldn5a))	developing neuroepithelium					immunolocalization	Indeed, loss of Mpp5a or Crb2 affected the integrity of the neuroepithelium, disrupted the contiguous ventricular apical zone, and abolished the apical accumulation of Cldn5a, aPKC, and the focal localization of the junctional marker protein Zonula occludens-1 (ZO-1) (Fig. 4A and Fig. S4) [] Moreover, the correct localization of Cldn5a depends on neuroepithelial tissue polarity.	Cerebellum		Danio rerio	Establishment of a neuroepithelial barrier by Claudin5a is essential for zebrafish brain ventricular lumen expansion.	2010-01-26T00:00:00.000+01:00	Proceedings of the National Academy of Sciences of the United States of America; Vol. 107; Iss. 4	20080584	PUBMED	527	62	improt table_2	act(p(ZFIN:crb2a)) -> act(p(ZFIN:cldn5a))
p(ZFIN:chrna1)	actsIn	act(p(ZFIN:chrna1))						behavioral assay	Homozygous [nic-1] mutant embryos were recognized by their nonmotile behavior			Danio rerio	Pathfinding and synapse formation in a zebrafish mutant lacking functional acetylcholine receptors.	1990-06-01T00:00:00.000+02:00	Neuron; Vol. 4; Iss. 6	2361010	PUBMED	526	62	improt table_2	act(p(ZFIN:chrna1)) -> bp(GOBP:locomotion)
p(ZFIN:chrna1)	actsIn	act(p(ZFIN:chrna1))						in vitro cell based assay	In the presence of ACh, in transfected cells, we observed a consistent activation of opening events of around 3 to 4 pA that we identified as events generated by activation of the nAChRs.				Analysis of neuronal nicotinic acetylcholine receptor a4b2 activation at the single-channel level	2016-09-01T00:00:00.000+02:00	Biochim Biophys Acta; Vol. 1858; Iss. 9	27233449	PUBMED	526	62	improt table_2	a(CHEBI:acetylcholine) => act(p(ZFIN:chrna1))
act(p(ZFIN:chrna1))	increases	bp(GOBP:locomotion)						behavioral assay	Homozygous [nic-1] mutant embryos were recognized by their nonmotile behavior			Danio rerio	Pathfinding and synapse formation in a zebrafish mutant lacking functional acetylcholine receptors.	1990-06-01T00:00:00.000+02:00	Neuron; Vol. 4; Iss. 6	2361010	PUBMED	525	62	improt table_2	act(p(ZFIN:chrna1)) -> bp(GOBP:locomotion)
p(ZFIN:chmp1a)	actsIn	act(p(ZFIN:chmp1a))		lymphoid lineage restricted progenitor cell				chromatin immunoprecipitation	Chromatin immunoprecipitation with a BMI1 antibody in control cell lines showed an approximately eight-fold enrichment of BMI1 binding at INK4A promoter DNA, relative to a control region 7kb upstream, whereas cells from an affected individual (CH2401) [chmp1a mutation] showed only about half this effect (Fig. 2f).			Homo sapiens	CHMP1A encodes an essential regulator of BMI1-INK4A in cerebellar development.	2012-11-01T00:00:00.000+01:00	Nature genetics; Vol. 44; Iss. 11	23023333	PUBMED	524	62	improt table_2	act(p(ZFIN:chmp1a)) -> act(p(ZFIN:bmi1a))
act(p(ZFIN:chd8))	decreases	r(ZFIN:pax2a)				very high		morpholino experiment	To determine whether larger head size was accompanied by increased brain volume in chd8 morphants, we performed immunostaining with anti-acetylated tubulin (used to label axonal tracts) on MO1- and MO2-injected embryos, which showed a significant increase in the mean distance between optic tecta compared to controls (p < 0.0001; Figure 4D).	Brain		Danio rerio	Disruptive CHD8 mutations define a subtype of autism early in development.	2014-07-17T00:00:00.000+02:00	Cell; Vol. 158; Iss. 2	24998929	PUBMED	523	62	improt table_2	act(p(ZFIN:chd8)) -| r(ZFIN:pax2a)
act(p(ZFIN:chd8))	decreases	path(MESHD:Megalencephaly)				very high		morpholino experiment	Masked quantitative scoring of embryos at 4.5 d postfertilization (dpf) injected with chd8 MO1 showed a reproducible macrocephaly phenotype (12 percent increase in morphants compared with controls, P < 0.0001) (Fig. 5 A-C).	Brain		Danio rerio	CHD8 regulates neurodevelopmental pathways associated with autism spectrum disorder in neural progenitors.	2014-10-21T00:00:00.000+02:00	Proceedings of the National Academy of Sciences of the United States of America; Vol. 111; Iss. 42	25294932	PUBMED	522	62	improt table_2	act(p(ZFIN:chd8)) -| path(MESHD:Megalencephaly)
act(p(ZFIN:chd8))	decreases	p(ZFIN:elavl3)						morpholino experiment	We observed a striking increase in HuC/D expression, which appeared ectopic in 65 percent of embryos injected with chd8 MO1, as compared with controls (Fig. 5 D-F).	Brain		Danio rerio	CHD8 regulates neurodevelopmental pathways associated with autism spectrum disorder in neural progenitors.	2014-10-21T00:00:00.000+02:00	Proceedings of the National Academy of Sciences of the United States of America; Vol. 111; Iss. 42	25294932	PUBMED	521	62	improt table_2	act(p(ZFIN:chd8)) -| p(ZFIN:elavl3)
act(p(ZFIN:chd8))	decreases	bp(MESHPP:"Cell Count")				very high		morpholino experiment	To determine whether larger head size was accompanied by increased brain volume in chd8 morphants, we performed immunostaining with anti-acetylated tubulin (used to label axonal tracts) on MO1- and MO2-injected embryos, which showed a significant increase in the mean distance between optic tecta compared to controls (p < 0.0001; Figure 4D).	Brain		Danio rerio	Disruptive CHD8 mutations define a subtype of autism early in development.	2014-07-17T00:00:00.000+02:00	Cell; Vol. 158; Iss. 2	24998929	PUBMED	520	62	improt table_2	act(p(ZFIN:chd8)) -| bp(MESHPP:"Cell Count")
act(p(ZFIN:chd8))	decreases	bp(GOBP:"neuron differentiation")				very high		morpholino experiment	To determine whether larger head size was accompanied by increased brain volume in chd8 morphants, we performed immunostaining with anti-acetylated tubulin (used to label axonal tracts) on MO1- and MO2-injected embryos, which showed a significant increase in the mean distance between optic tecta compared to controls (p < 0.0001; Figure 4D).	Brain		Danio rerio	Disruptive CHD8 mutations define a subtype of autism early in development.	2014-07-17T00:00:00.000+02:00	Cell; Vol. 158; Iss. 2	24998929	PUBMED	519	62	improt table_2	act(p(ZFIN:chd8)) -| bp(GOBP:"neuron differentiation")
act(p(ZFIN:chd8))	decreases	bp(GOBP:"cell proliferation")				very high		morpholino experiment	Masked quantitative scoring of embryos at 4.5 d postfertilization (dpf) injected with chd8 MO1 showed a reproducible macrocephaly phenotype (12 percent increase in morphants compared with controls, P < 0.0001) (Fig. 5 A-C).	Brain		Danio rerio	CHD8 regulates neurodevelopmental pathways associated with autism spectrum disorder in neural progenitors.	2014-10-21T00:00:00.000+02:00	Proceedings of the National Academy of Sciences of the United States of America; Vol. 111; Iss. 42	25294932	PUBMED	518	62	improt table_2	act(p(ZFIN:chd8)) -| bp(GOBP:"cell proliferation")
p(ZFIN:chd8)	actsIn	act(p(ZFIN:chd8))				very high		morpholino experiment	To determine whether larger head size was accompanied by increased brain volume in chd8 morphants, we performed immunostaining with anti-acetylated tubulin (used to label axonal tracts) on MO1- and MO2-injected embryos, which showed a significant increase in the mean distance between optic tecta compared to controls (p < 0.0001; Figure 4D).	Brain		Danio rerio	Disruptive CHD8 mutations define a subtype of autism early in development.	2014-07-17T00:00:00.000+02:00	Cell; Vol. 158; Iss. 2	24998929	PUBMED	517	62	improt table_2	act(p(ZFIN:chd8)) -| bp(MESHPP:"Cell Count")
p(ZFIN:chd8)	actsIn	act(p(ZFIN:chd8))				very high		morpholino experiment	To determine whether larger head size was accompanied by increased brain volume in chd8 morphants, we performed immunostaining with anti-acetylated tubulin (used to label axonal tracts) on MO1- and MO2-injected embryos, which showed a significant increase in the mean distance between optic tecta compared to controls (p < 0.0001; Figure 4D).	Brain		Danio rerio	Disruptive CHD8 mutations define a subtype of autism early in development.	2014-07-17T00:00:00.000+02:00	Cell; Vol. 158; Iss. 2	24998929	PUBMED	517	62	improt table_2	act(p(ZFIN:chd8)) -| bp(GOBP:"neuron differentiation")
p(ZFIN:chd8)	actsIn	act(p(ZFIN:chd8))				very high		morpholino experiment	To determine whether larger head size was accompanied by increased brain volume in chd8 morphants, we performed immunostaining with anti-acetylated tubulin (used to label axonal tracts) on MO1- and MO2-injected embryos, which showed a significant increase in the mean distance between optic tecta compared to controls (p < 0.0001; Figure 4D).	Brain		Danio rerio	Disruptive CHD8 mutations define a subtype of autism early in development.	2014-07-17T00:00:00.000+02:00	Cell; Vol. 158; Iss. 2	24998929	PUBMED	517	62	improt table_2	act(p(ZFIN:chd8)) -| r(ZFIN:pax2a)
p(ZFIN:chd8)	actsIn	act(p(ZFIN:chd8))						morpholino experiment	At the shield stage, chd8 morphants exhibited expansion of the dorsal organizer marked by chordin, suggesting that disruption of chd8 promotes dorsal (neuronal) development (Figure 4E I).			Danio rerio	Disruptive CHD8 mutations define a subtype of autism early in development.	2014-07-17T00:00:00.000+02:00	Cell; Vol. 158; Iss. 2	24998929	PUBMED	517	62	improt table_2	act(p(ZFIN:chd8)) -| r(ZFIN:chd)
p(ZFIN:chd8)	actsIn	act(p(ZFIN:chd8))						morpholino experiment	At the tail bud stage, expression of otx2, an early marker of midbrain/forebrain neuronal progenitors, was upregulated in chd8 morphants.	Prosencephalon		Danio rerio	Disruptive CHD8 mutations define a subtype of autism early in development.	2014-07-17T00:00:00.000+02:00	Cell; Vol. 158; Iss. 2	24998929	PUBMED	517	62	improt table_2	act(p(ZFIN:chd8)) -| r(ZFIN:otx2)
p(ZFIN:chd8)	actsIn	act(p(ZFIN:chd8))						morpholino experiment	At 24 hours post-fertilization (hpf), we observed a significant increase of dlx2 staining in the prethalamus but not the telencephalon [in chd8 morphants].	Prosencephalon		Danio rerio	Disruptive CHD8 mutations define a subtype of autism early in development.	2014-07-17T00:00:00.000+02:00	Cell; Vol. 158; Iss. 2	24998929	PUBMED	517	62	improt table_2	act(p(ZFIN:chd8)) -| r(ZFIN:dlx2a)
p(ZFIN:chd8)	actsIn	act(p(ZFIN:chd8))				very high		morpholino experiment	Masked quantitative scoring of embryos at 4.5 d postfertilization (dpf) injected with chd8 MO1 showed a reproducible macrocephaly phenotype (12 percent increase in morphants compared with controls, P < 0.0001) (Fig. 5 A-C).	Brain		Danio rerio	CHD8 regulates neurodevelopmental pathways associated with autism spectrum disorder in neural progenitors.	2014-10-21T00:00:00.000+02:00	Proceedings of the National Academy of Sciences of the United States of America; Vol. 111; Iss. 42	25294932	PUBMED	517	62	improt table_2	act(p(ZFIN:chd8)) -| path(MESHD:Megalencephaly)
p(ZFIN:chd8)	actsIn	act(p(ZFIN:chd8))				very high		morpholino experiment	Masked quantitative scoring of embryos at 4.5 d postfertilization (dpf) injected with chd8 MO1 showed a reproducible macrocephaly phenotype (12 percent increase in morphants compared with controls, P < 0.0001) (Fig. 5 A-C).	Brain		Danio rerio	CHD8 regulates neurodevelopmental pathways associated with autism spectrum disorder in neural progenitors.	2014-10-21T00:00:00.000+02:00	Proceedings of the National Academy of Sciences of the United States of America; Vol. 111; Iss. 42	25294932	PUBMED	517	62	improt table_2	act(p(ZFIN:chd8)) -| bp(GOBP:"cell proliferation")
p(ZFIN:chd8)	actsIn	act(p(ZFIN:chd8))						morpholino experiment	We observed a striking increase in HuC/D expression, which appeared ectopic in 65 percent of embryos injected with chd8 MO1, as compared with controls (Fig. 5 D-F).	Brain		Danio rerio	CHD8 regulates neurodevelopmental pathways associated with autism spectrum disorder in neural progenitors.	2014-10-21T00:00:00.000+02:00	Proceedings of the National Academy of Sciences of the United States of America; Vol. 111; Iss. 42	25294932	PUBMED	517	62	improt table_2	act(p(ZFIN:chd8)) -| p(ZFIN:elavl3)
act(p(ZFIN:celsr2))	increases	bp(GOBP:"cilium morphogenesis")	brain			very high		mutant phenotype	Compared to wild-type mice, the number of cilia and ciliary tufts was clearly reduced in Celsr2-/- mice.			Mus musculus	Lack of cadherins Celsr2 and Celsr3 impairs ependymal ciliogenesis, leading to fatal hydrocephalus.	2010-06-01T00:00:00.000+02:00	Nature neuroscience; Vol. 13; Iss. 6	20473291	PUBMED	516	62	improt table_2	act(p(ZFIN:celsr2)) -> bp(GOBP:"cilium morphogenesis")
act(p(ZFIN:celsr2))	increases	act(p(ZFIN:vangl2))	brain					mutant phenotype	In Celsr2-/- tissue, Fzd3 and especially Vangl2 were only partially targeted to the cell membrane.			Mus musculus	Lack of cadherins Celsr2 and Celsr3 impairs ependymal ciliogenesis, leading to fatal hydrocephalus.	2010-06-01T00:00:00.000+02:00	Nature neuroscience; Vol. 13; Iss. 6	20473291	PUBMED	515	62	improt table_2	act(p(ZFIN:celsr2)) -> act(p(ZFIN:vangl2))
p(ZFIN:celsr2)	actsIn	act(p(ZFIN:celsr2))	brain			very high		mutant phenotype	Compared to wild-type mice, the number of cilia and ciliary tufts was clearly reduced in Celsr2-/- mice.			Mus musculus	Lack of cadherins Celsr2 and Celsr3 impairs ependymal ciliogenesis, leading to fatal hydrocephalus.	2010-06-01T00:00:00.000+02:00	Nature neuroscience; Vol. 13; Iss. 6	20473291	PUBMED	514	62	improt table_2	act(p(ZFIN:celsr2)) -> bp(GOBP:"cilium morphogenesis")
p(ZFIN:celsr2)	actsIn	act(p(ZFIN:celsr2))	brain					mutant phenotype	In Celsr2-/- tissue, Fzd3 and especially Vangl2 were only partially targeted to the cell membrane.			Mus musculus	Lack of cadherins Celsr2 and Celsr3 impairs ependymal ciliogenesis, leading to fatal hydrocephalus.	2010-06-01T00:00:00.000+02:00	Nature neuroscience; Vol. 13; Iss. 6	20473291	PUBMED	514	62	improt table_2	act(p(ZFIN:celsr2)) -> act(p(ZFIN:fzd3a))
p(ZFIN:celsr2)	actsIn	act(p(ZFIN:celsr2))	brain					mutant phenotype	In Celsr2-/- tissue, Fzd3 and especially Vangl2 were only partially targeted to the cell membrane.			Mus musculus	Lack of cadherins Celsr2 and Celsr3 impairs ependymal ciliogenesis, leading to fatal hydrocephalus.	2010-06-01T00:00:00.000+02:00	Nature neuroscience; Vol. 13; Iss. 6	20473291	PUBMED	514	62	improt table_2	act(p(ZFIN:celsr2)) -> act(p(ZFIN:vangl2))
act(p(ZFIN:cdkn2a_b))	decreases	path(MESHD:Microcephaly)						transient rescue experiment	double knockdown of chmp1a and cdkn2a resulted in partial rescue of the brain morphology defects seen with chmp1a knockdown [reduced cerebellum and forebrain volume] (Fig. 3f, g).	Brain		Danio rerio	CHMP1A encodes an essential regulator of BMI1-INK4A in cerebellar development.	2012-11-01T00:00:00.000+01:00	Nature genetics; Vol. 44; Iss. 11	23023333	PUBMED	513	62	improt table_2	act(p(ZFIN:cdkn2a_b)) -| path(MESHD:Microcephaly)
p(ZFIN:cdkn2a_b)	actsIn	act(p(ZFIN:cdkn2a_b))						transient rescue experiment	double knockdown of chmp1a and cdkn2a resulted in partial rescue of the brain morphology defects seen with chmp1a knockdown [reduced cerebellum and forebrain volume] (Fig. 3f, g).	Brain		Danio rerio	CHMP1A encodes an essential regulator of BMI1-INK4A in cerebellar development.	2012-11-01T00:00:00.000+01:00	Nature genetics; Vol. 44; Iss. 11	23023333	PUBMED	512	62	improt table_2	act(p(ZFIN:cdkn2a_b)) -| path(MESHD:Microcephaly)
act(p(ZFIN:ccnd1))	decreases	path(MESHD:Microphthalmos)						morpholino experiment	Knockdown of ccnd1 did not markedly affect body size, but did decrease eye and head size.	Brain		Danio rerio	Coordinate control of cell cycle regulatory genes in zebrafish development tested by cyclin D1 knockdown with morpholino phosphorodiamidates and hydroxyprolyl-phosphono peptide nucleic acids.	2005-01-01T00:00:00.000+01:00	Nucleic acids research; Vol. 33; Iss. 15	16284195	PUBMED	511	62	improt table_2	act(p(ZFIN:ccnd1)) -| path(MESHD:Microphthalmos)
act(p(ZFIN:ccnd1))	decreases	path(MESHD:Microcephaly)						morpholino experiment	Knockdown of ccnd1 did not markedly affect body size, but did decrease eye and head size.	Brain		Danio rerio	Coordinate control of cell cycle regulatory genes in zebrafish development tested by cyclin D1 knockdown with morpholino phosphorodiamidates and hydroxyprolyl-phosphono peptide nucleic acids.	2005-01-01T00:00:00.000+01:00	Nucleic acids research; Vol. 33; Iss. 15	16284195	PUBMED	510	62	improt table_2	act(p(ZFIN:ccnd1)) -| path(MESHD:Microcephaly)
p(ZFIN:ccnd1)	actsIn	act(p(ZFIN:ccnd1))						morpholino experiment	Knockdown of ccnd1 did not markedly affect body size, but did decrease eye and head size.	Brain		Danio rerio	Coordinate control of cell cycle regulatory genes in zebrafish development tested by cyclin D1 knockdown with morpholino phosphorodiamidates and hydroxyprolyl-phosphono peptide nucleic acids.	2005-01-01T00:00:00.000+01:00	Nucleic acids research; Vol. 33; Iss. 15	16284195	PUBMED	509	62	improt table_2	act(p(ZFIN:ccnd1)) -| path(MESHD:Microcephaly)
p(ZFIN:ccnd1)	actsIn	act(p(ZFIN:ccnd1))						morpholino experiment	Knockdown of ccnd1 did not markedly affect body size, but did decrease eye and head size.	Brain		Danio rerio	Coordinate control of cell cycle regulatory genes in zebrafish development tested by cyclin D1 knockdown with morpholino phosphorodiamidates and hydroxyprolyl-phosphono peptide nucleic acids.	2005-01-01T00:00:00.000+01:00	Nucleic acids research; Vol. 33; Iss. 15	16284195	PUBMED	509	62	improt table_2	act(p(ZFIN:ccnd1)) -| path(MESHD:Microphthalmos)
p(ZFIN:bmi1a)	actsIn	act(p(ZFIN:bmi1a))		lymphoid lineage restricted progenitor cell				chromatin immunoprecipitation	Chromatin immunoprecipitation with a BMI1 antibody in control cell lines showed an approximately eight-fold enrichment of BMI1 binding at INK4A promoter DNA, relative to a control region 7kb upstream, whereas cells from an affected individual (CH2401) [chmp1a mutation] showed only about half this effect (Fig. 2f).			Homo sapiens	CHMP1A encodes an essential regulator of BMI1-INK4A in cerebellar development.	2012-11-01T00:00:00.000+01:00	Nature genetics; Vol. 44; Iss. 11	23023333	PUBMED	508	62	improt table_2	act(p(ZFIN:chmp1a)) -> act(p(ZFIN:bmi1a))
p(ZFIN:bmi1a)	actsIn	act(p(ZFIN:bmi1a))		lymphoid lineage restricted progenitor cell		very high		chromatin immunoprecipitation	Chromatin immunoprecipitation with a BMI1 antibody in control cell lines showed an approximately eight-fold enrichment of BMI1 binding at INK4A promoter DNA, relative to a control region 7kb upstream, whereas cells from an affected individual (CH2401) [chmp1a mutation] showed only about half this effect (Fig. 2f).			Homo sapiens	CHMP1A encodes an essential regulator of BMI1-INK4A in cerebellar development.	2012-11-01T00:00:00.000+01:00	Nature genetics; Vol. 44; Iss. 11	23023333	PUBMED	508	62	improt table_2	act(p(ZFIN:bmi1a)) =| r(ZFIN:cdkn2a_b)
act(p(ZFIN:bmi1a))	directlyDecreases	r(ZFIN:cdkn2a_b)		lymphoid lineage restricted progenitor cell		very high		chromatin immunoprecipitation	Chromatin immunoprecipitation with a BMI1 antibody in control cell lines showed an approximately eight-fold enrichment of BMI1 binding at INK4A promoter DNA, relative to a control region 7kb upstream, whereas cells from an affected individual (CH2401) [chmp1a mutation] showed only about half this effect (Fig. 2f).			Homo sapiens	CHMP1A encodes an essential regulator of BMI1-INK4A in cerebellar development.	2012-11-01T00:00:00.000+01:00	Nature genetics; Vol. 44; Iss. 11	23023333	PUBMED	507	62	improt table_2	act(p(ZFIN:bmi1a)) =| r(ZFIN:cdkn2a_b)
act(p(ZFIN:chmp1a))	increases	act(p(ZFIN:bmi1a))		lymphoid lineage restricted progenitor cell				chromatin immunoprecipitation	Chromatin immunoprecipitation with a BMI1 antibody in control cell lines showed an approximately eight-fold enrichment of BMI1 binding at INK4A promoter DNA, relative to a control region 7kb upstream, whereas cells from an affected individual (CH2401) [chmp1a mutation] showed only about half this effect (Fig. 2f).			Homo sapiens	CHMP1A encodes an essential regulator of BMI1-INK4A in cerebellar development.	2012-11-01T00:00:00.000+01:00	Nature genetics; Vol. 44; Iss. 11	23023333	PUBMED	506	62	improt table_2	act(p(ZFIN:chmp1a)) -> act(p(ZFIN:bmi1a))
act(p(ZFIN:axin1))	decreases	path(MESHD:Microphthalmos)							Moreover, the small eye phenotype induced by ccd1 expression was rescued by coinjection of a Wnt inhibitor, axin1 (100 ng/ul) (Figure 4B).				Ccd1, a novel protein with a DIX domain, is a positive regulator in the Wnt signaling during zebrafish neural patterning.	2003-01-08T00:00:00.000+01:00	Current biology : CB; Vol. 13; Iss. 1	12526749	PUBMED	505	62	improt table_2	act(p(ZFIN:axin1)) -| path(MESHD:Microphthalmos)
p(ZFIN:axin1)	actsIn	act(p(ZFIN:axin1))							Moreover, the small eye phenotype induced by ccd1 expression was rescued by coinjection of a Wnt inhibitor, axin1 (100 ng/ul) (Figure 4B).				Ccd1, a novel protein with a DIX domain, is a positive regulator in the Wnt signaling during zebrafish neural patterning.	2003-01-08T00:00:00.000+01:00	Current biology : CB; Vol. 13; Iss. 1	12526749	PUBMED	504	62	improt table_2	act(p(ZFIN:axin1)) -| path(MESHD:Microphthalmos)
act(p(ZFIN:auts2a))	decreases	path(MESHD:Microcephaly)				very high		morpholino experiment	Fish injected with an auts2 translational blocking MO displayed a stunted developmental phenotype with smaller heads, eyes, body and pectoral fins		Microcephaly	Danio rerio	Function and regulation of AUTS2, a gene implicated in autism and human evolution.	2013-01-01T00:00:00.000+01:00	PLoS genetics; Vol. 9; Iss. 1	23349641	PUBMED	503	62	improt table_2	act(p(ZFIN:auts2a)) -| path(MESHD:Microcephaly)
act(p(ZFIN:auts2a))	increases	p(ZFIN:mnx1)				very high		morpholino experiment	At 48 hpf, [auts2] morphant [mnx1:GFP] fish displayed fewer GFP labeled motor neuron cell bodies in the spinal cord.	Motor Neurons	Microcephaly	Danio rerio	Function and regulation of AUTS2, a gene implicated in autism and human evolution.	2013-01-01T00:00:00.000+01:00	PLoS genetics; Vol. 9; Iss. 1	23349641	PUBMED	502	62	improt table_2	act(p(ZFIN:auts2a)) -> p(ZFIN:mnx1)
act(p(ZFIN:auts2a))	increases	p(ZFIN:elavl3)						morpholino experiment	To further characterize the neurological function of auts2, we injected the translational MO into the HuC-GFP transgenic zebrafish line [27], where developing neurons express green fluorescent protein (GFP) [] Compared to the 5 bp mismatch control, translational [auts2] MO injected fish showed a dramatic decrease in GFP at 48 and 72 hpf in the dorsal region of the midbrain, including the optic te…	Retina	Microcephaly	Danio rerio	Function and regulation of AUTS2, a gene implicated in autism and human evolution.	2013-01-01T00:00:00.000+01:00	PLoS genetics; Vol. 9; Iss. 1	23349641	PUBMED	501	62	improt table_2	act(p(ZFIN:auts2a)) -> p(ZFIN:elavl3)
act(p(ZFIN:auts2a))	decreases	bp(GOBP:"cell proliferation")						morpholino experiment	Anti-proliferating Cell Nuclear Antigen (PCNA) staining showed increased amounts of cell proliferation in [auts2] morphant fish in the forebrain, midbrain and hindbrain.	Prosencephalon	Microcephaly	Danio rerio	Function and regulation of AUTS2, a gene implicated in autism and human evolution.	2013-01-01T00:00:00.000+01:00	PLoS genetics; Vol. 9; Iss. 1	23349641	PUBMED	500	62	improt table_2	act(p(ZFIN:auts2a)) -| bp(GOBP:"cell proliferation")
act(p(ZFIN:auts2a))	decreases	bp(GOBP:"cell death")						morpholino experiment	TUNEL staining of 48 hpf embryos revealed that [auts2] morphant fish exhibit increased apoptosis in the midbrain.	Embryonic Structures	Microcephaly	Danio rerio	Function and regulation of AUTS2, a gene implicated in autism and human evolution.	2013-01-01T00:00:00.000+01:00	PLoS genetics; Vol. 9; Iss. 1	23349641	PUBMED	499	62	improt table_2	act(p(ZFIN:auts2a)) -| bp(GOBP:"cell death")
act(p(ZFIN:auts2a))	increases	bp(GOBP:"brain morphogenesis")				very high		morpholino experiment	Fish injected with an auts2 translational blocking MO displayed a stunted developmental phenotype with smaller heads, eyes, body and pectoral fins		Microcephaly	Danio rerio	Function and regulation of AUTS2, a gene implicated in autism and human evolution.	2013-01-01T00:00:00.000+01:00	PLoS genetics; Vol. 9; Iss. 1	23349641	PUBMED	498	62	improt table_2	act(p(ZFIN:auts2a)) -> bp(GOBP:"brain morphogenesis")
p(ZFIN:auts2a)	actsIn	act(p(ZFIN:auts2a))						morpholino experiment	To further characterize the neurological function of auts2, we injected the translational MO into the HuC-GFP transgenic zebrafish line [27], where developing neurons express green fluorescent protein (GFP) [] Compared to the 5 bp mismatch control, translational [auts2] MO injected fish showed a dramatic decrease in GFP at 48 and 72 hpf in the dorsal region of the midbrain, including the optic te…	Retina	Microcephaly	Danio rerio	Function and regulation of AUTS2, a gene implicated in autism and human evolution.	2013-01-01T00:00:00.000+01:00	PLoS genetics; Vol. 9; Iss. 1	23349641	PUBMED	497	62	improt table_2	act(p(ZFIN:auts2a)) -> p(ZFIN:elavl3)
p(ZFIN:auts2a)	actsIn	act(p(ZFIN:auts2a))						morpholino experiment	TUNEL staining of 48 hpf embryos revealed that [auts2] morphant fish exhibit increased apoptosis in the midbrain.	Embryonic Structures	Microcephaly	Danio rerio	Function and regulation of AUTS2, a gene implicated in autism and human evolution.	2013-01-01T00:00:00.000+01:00	PLoS genetics; Vol. 9; Iss. 1	23349641	PUBMED	497	62	improt table_2	act(p(ZFIN:auts2a)) -| bp(GOBP:"cell death")
p(ZFIN:auts2a)	actsIn	act(p(ZFIN:auts2a))						morpholino experiment	Anti-proliferating Cell Nuclear Antigen (PCNA) staining showed increased amounts of cell proliferation in [auts2] morphant fish in the forebrain, midbrain and hindbrain.	Prosencephalon	Microcephaly	Danio rerio	Function and regulation of AUTS2, a gene implicated in autism and human evolution.	2013-01-01T00:00:00.000+01:00	PLoS genetics; Vol. 9; Iss. 1	23349641	PUBMED	497	62	improt table_2	act(p(ZFIN:auts2a)) -| bp(GOBP:"cell proliferation")
p(ZFIN:auts2a)	actsIn	act(p(ZFIN:auts2a))						morpholino experiment	Anti-proliferating Cell Nuclear Antigen (PCNA) staining showed increased amounts of cell proliferation in [auts2] morphant fish in the forebrain, midbrain and hindbrain.	Prosencephalon	Microcephaly	Danio rerio	Function and regulation of AUTS2, a gene implicated in autism and human evolution.	2013-01-01T00:00:00.000+01:00	PLoS genetics; Vol. 9; Iss. 1	23349641	PUBMED	497	62	improt table_2	act(p(ZFIN:auts2a)) -| p(ZFIN:pcna)
p(ZFIN:auts2a)	actsIn	act(p(ZFIN:auts2a))				very high		morpholino experiment	At 48 hpf, [auts2] morphant [mnx1:GFP] fish displayed fewer GFP labeled motor neuron cell bodies in the spinal cord.	Motor Neurons	Microcephaly	Danio rerio	Function and regulation of AUTS2, a gene implicated in autism and human evolution.	2013-01-01T00:00:00.000+01:00	PLoS genetics; Vol. 9; Iss. 1	23349641	PUBMED	497	62	improt table_2	act(p(ZFIN:auts2a)) -> p(ZFIN:mnx1)
p(ZFIN:auts2a)	actsIn	act(p(ZFIN:auts2a))				very high		morpholino experiment	Fish injected with an auts2 translational blocking MO displayed a stunted developmental phenotype with smaller heads, eyes, body and pectoral fins		Microcephaly	Danio rerio	Function and regulation of AUTS2, a gene implicated in autism and human evolution.	2013-01-01T00:00:00.000+01:00	PLoS genetics; Vol. 9; Iss. 1	23349641	PUBMED	497	62	improt table_2	act(p(ZFIN:auts2a)) -> bp(GOBP:"brain morphogenesis")
p(ZFIN:auts2a)	actsIn	act(p(ZFIN:auts2a))				very high		morpholino experiment	Fish injected with an auts2 translational blocking MO displayed a stunted developmental phenotype with smaller heads, eyes, body and pectoral fins		Microcephaly	Danio rerio	Function and regulation of AUTS2, a gene implicated in autism and human evolution.	2013-01-01T00:00:00.000+01:00	PLoS genetics; Vol. 9; Iss. 1	23349641	PUBMED	497	62	improt table_2	act(p(ZFIN:auts2a)) -| path(MESHD:Microcephaly)
p(ZFIN:atp1a1a_1)	actsIn	act(p(ZFIN:atp1a1a_1))	brain ventricle					morpholino experiment	4N,T) demonstrating the necessity for Fxyd1 in correct localization of Atp1a1.			Danio rerio	Multiple roles for the Na,K-ATPase subunits, Atp1a1 and Fxyd1, during brain ventricle development.	2012-08-15T00:00:00.000+02:00	Developmental biology; Vol. 368; Iss. 2	22683378	PUBMED	496	62	improt table_2	act(p(ZFIN:fxyd1)) -> act(p(ZFIN:atp1a1a_1))
p(ZFIN:atp1a1a_1)	actsIn	act(p(ZFIN:atp1a1a_1))	brain ventricle					morpholino experiment	Injection of mRNA encoding a constitutively active human RhoA, RhoAV14, resulted in formation of a continuous neuroepithelium in control, atp1a1 start site, and fxyd1 morphants.			Danio rerio	Multiple roles for the Na,K-ATPase subunits, Atp1a1 and Fxyd1, during brain ventricle development.	2012-08-15T00:00:00.000+02:00	Developmental biology; Vol. 368; Iss. 2	22683378	PUBMED	496	62	improt table_2	act(p(ZFIN:atp1a1a_1)) -> r(ZFIN:rhoaa)
act(p(ZFIN:atp1a1a_1))	increases	r(ZFIN:rhoaa)	brain ventricle					morpholino experiment	Injection of mRNA encoding a constitutively active human RhoA, RhoAV14, resulted in formation of a continuous neuroepithelium in control, atp1a1 start site, and fxyd1 morphants.			Danio rerio	Multiple roles for the Na,K-ATPase subunits, Atp1a1 and Fxyd1, during brain ventricle development.	2012-08-15T00:00:00.000+02:00	Developmental biology; Vol. 368; Iss. 2	22683378	PUBMED	495	62	improt table_2	act(p(ZFIN:atp1a1a_1)) -> r(ZFIN:rhoaa)
act(p(ZFIN:fxyd1))	increases	act(p(ZFIN:atp1a1a_1))	brain ventricle					morpholino experiment	4N,T) demonstrating the necessity for Fxyd1 in correct localization of Atp1a1.			Danio rerio	Multiple roles for the Na,K-ATPase subunits, Atp1a1 and Fxyd1, during brain ventricle development.	2012-08-15T00:00:00.000+02:00	Developmental biology; Vol. 368; Iss. 2	22683378	PUBMED	494	62	improt table_2	act(p(ZFIN:fxyd1)) -> act(p(ZFIN:atp1a1a_1))
act(p(ZFIN:atoh1a))	increases	r(ZFIN:tlx2)	otic placode					transgenic organism	Expression of tlx2 was downregulated in both sox9a and atoh1a morphants at 24 hpf (Fig. 5A-C).			Danio rerio	Fgf-signaling-dependent Sox9a and Atoh1a regulate otic neural development in zebrafish.	2015-01-07T00:00:00.000+01:00	The Journal of neuroscience : the official journal of the Society for Neuroscience; Vol. 35; Iss. 1	25568117	PUBMED	493	62	improt table_2	act(p(ZFIN:atoh1a)) -> r(ZFIN:tlx2)
act(p(ZFIN:atoh1a))	increases	r(ZFIN:eya2)	otic placode					transgenic organism	Notably, eya2 expression was also reduced in the morphants at 14 hpf [ in sox9a and atoh1a morphants].			Danio rerio	Fgf-signaling-dependent Sox9a and Atoh1a regulate otic neural development in zebrafish.	2015-01-07T00:00:00.000+01:00	The Journal of neuroscience : the official journal of the Society for Neuroscience; Vol. 35; Iss. 1	25568117	PUBMED	492	62	improt table_2	act(p(ZFIN:atoh1a)) -> r(ZFIN:eya2)
p(ZFIN:atoh1a)	actsIn	act(p(ZFIN:atoh1a))	otic placode					transgenic organism	Expression of tlx2 was downregulated in both sox9a and atoh1a morphants at 24 hpf (Fig. 5A-C).			Danio rerio	Fgf-signaling-dependent Sox9a and Atoh1a regulate otic neural development in zebrafish.	2015-01-07T00:00:00.000+01:00	The Journal of neuroscience : the official journal of the Society for Neuroscience; Vol. 35; Iss. 1	25568117	PUBMED	491	62	improt table_2	act(p(ZFIN:atoh1a)) -> r(ZFIN:tlx2)
p(ZFIN:atoh1a)	actsIn	act(p(ZFIN:atoh1a))	otic placode					transgenic organism	Notably, eya2 expression was also reduced in the morphants at 14 hpf [ in sox9a and atoh1a morphants].			Danio rerio	Fgf-signaling-dependent Sox9a and Atoh1a regulate otic neural development in zebrafish.	2015-01-07T00:00:00.000+01:00	The Journal of neuroscience : the official journal of the Society for Neuroscience; Vol. 35; Iss. 1	25568117	PUBMED	491	62	improt table_2	act(p(ZFIN:atoh1a)) -> r(ZFIN:eya2)
act(p(ZFIN:atg5))	increases	p(ZFIN:th)						western blot	when the atg5 gene was knocked down, the TH protein was significantly down-regulated, whereas b-syn, PINK1, and Parkin proteins were up-regulated (Fig. 3D). the sensitivity of the larvae to MPTP-induced neurotoxicity was notably impacted by the level of ATG5, in that ATG5 prevented loss of DA neurons during MPTP exposure.	Brain	Parkinson Disease	Danio rerio	Up-regulation of autophagy-related gene 5 (ATG5) protects dopaminergic neurons in a zebrafish model of Parkinson's disease	2017-10-03T00:00:00.000+02:00	J Biol Chem	28928221	PUBMED	490	62	improt table_2	act(p(ZFIN:atg5)) -> p(ZFIN:th)
act(p(ZFIN:atg5))	decreases	p(ZFIN:sncb)						western blot	when the atg5 gene was knocked down, the TH protein was significantly down-regulated, whereas b-syn, PINK1, and Parkin proteins were up-regulated (Fig. 3D). the sensitivity of the larvae to MPTP-induced neurotoxicity was notably impacted by the level of ATG5, in that ATG5 prevented loss of DA neurons during MPTP exposure.	Brain	Parkinson Disease	Danio rerio	Up-regulation of autophagy-related gene 5 (ATG5) protects dopaminergic neurons in a zebrafish model of Parkinson's disease	2017-10-03T00:00:00.000+02:00	J Biol Chem	28928221	PUBMED	489	62	improt table_2	act(p(ZFIN:atg5)) -| p(ZFIN:sncb)
act(p(ZFIN:atg5))	decreases	p(ZFIN:pink1)						western blot	when the atg5 gene was knocked down, the TH protein was significantly down-regulated, whereas b-syn, PINK1, and Parkin proteins were up-regulated (Fig. 3D). the sensitivity of the larvae to MPTP-induced neurotoxicity was notably impacted by the level of ATG5, in that ATG5 prevented loss of DA neurons during MPTP exposure.	Brain	Parkinson Disease	Danio rerio	Up-regulation of autophagy-related gene 5 (ATG5) protects dopaminergic neurons in a zebrafish model of Parkinson's disease	2017-10-03T00:00:00.000+02:00	J Biol Chem	28928221	PUBMED	488	62	improt table_2	act(p(ZFIN:atg5)) -| p(ZFIN:pink1)
act(p(ZFIN:atg5))	decreases	p(ZFIN:park2)						western blot	when the atg5 gene was knocked down, the TH protein was significantly down-regulated, whereas b-syn, PINK1, and Parkin proteins were up-regulated (Fig. 3D). the sensitivity of the larvae to MPTP-induced neurotoxicity was notably impacted by the level of ATG5, in that ATG5 prevented loss of DA neurons during MPTP exposure.	Brain	Parkinson Disease	Danio rerio	Up-regulation of autophagy-related gene 5 (ATG5) protects dopaminergic neurons in a zebrafish model of Parkinson's disease	2017-10-03T00:00:00.000+02:00	J Biol Chem	28928221	PUBMED	487	62	improt table_2	act(p(ZFIN:atg5)) -| p(ZFIN:park2)
act(p(ZFIN:atg5))	increases	bp(GOBP:autophagy)						western blot	These data imply that ATG5 is a positive regulator of autophagy flux. ATG5-MO groups showed dose-dependent decreases in the number of dopaminergic neurons	Brain	Parkinson Disease	Danio rerio	Up-regulation of autophagy-related gene 5 (ATG5) protects dopaminergic neurons in a zebrafish model of Parkinson's disease	2017-10-03T00:00:00.000+02:00	J Biol Chem	28928221	PUBMED	486	62	improt table_2	act(p(ZFIN:atg5)) -> bp(GOBP:autophagy)
p(ZFIN:atg5)	actsIn	act(p(ZFIN:atg5))						western blot	ATG5 knockdown increased p62 protein and decreased the level of LC3B II .	Brain	Parkinson Disease	Danio rerio	Up-regulation of autophagy-related gene 5 (ATG5) protects dopaminergic neurons in a zebrafish model of Parkinson's disease	2017-10-03T00:00:00.000+02:00	J Biol Chem	28928221	PUBMED	485	62	improt table_2	act(p(ZFIN:atg5)) -> p(ZFIN:map1lc3b)
p(ZFIN:atg5)	actsIn	act(p(ZFIN:atg5))				very high		western blot	ATG5 knockdown increased p62 protein and decreased the level of LC3B II .	Brain	Parkinson Disease	Danio rerio	Up-regulation of autophagy-related gene 5 (ATG5) protects dopaminergic neurons in a zebrafish model of Parkinson's disease	2017-10-03T00:00:00.000+02:00	J Biol Chem	28928221	PUBMED	485	62	improt table_2	act(p(ZFIN:atg5)) -| p(ZFIN:gtf2h1)
p(ZFIN:atg5)	actsIn	act(p(ZFIN:atg5))						western blot	when the atg5 gene was knocked down, the TH protein was significantly down-regulated, whereas b-syn, PINK1, and Parkin proteins were up-regulated (Fig. 3D). the sensitivity of the larvae to MPTP-induced neurotoxicity was notably impacted by the level of ATG5, in that ATG5 prevented loss of DA neurons during MPTP exposure.	Brain	Parkinson Disease	Danio rerio	Up-regulation of autophagy-related gene 5 (ATG5) protects dopaminergic neurons in a zebrafish model of Parkinson's disease	2017-10-03T00:00:00.000+02:00	J Biol Chem	28928221	PUBMED	485	62	improt table_2	act(p(ZFIN:atg5)) -> p(ZFIN:th)
p(ZFIN:atg5)	actsIn	act(p(ZFIN:atg5))						western blot	when the atg5 gene was knocked down, the TH protein was significantly down-regulated, whereas b-syn, PINK1, and Parkin proteins were up-regulated (Fig. 3D). the sensitivity of the larvae to MPTP-induced neurotoxicity was notably impacted by the level of ATG5, in that ATG5 prevented loss of DA neurons during MPTP exposure.	Brain	Parkinson Disease	Danio rerio	Up-regulation of autophagy-related gene 5 (ATG5) protects dopaminergic neurons in a zebrafish model of Parkinson's disease	2017-10-03T00:00:00.000+02:00	J Biol Chem	28928221	PUBMED	485	62	improt table_2	act(p(ZFIN:atg5)) -| p(ZFIN:sncb)
p(ZFIN:atg5)	actsIn	act(p(ZFIN:atg5))						western blot	when the atg5 gene was knocked down, the TH protein was significantly down-regulated, whereas b-syn, PINK1, and Parkin proteins were up-regulated (Fig. 3D). the sensitivity of the larvae to MPTP-induced neurotoxicity was notably impacted by the level of ATG5, in that ATG5 prevented loss of DA neurons during MPTP exposure.	Brain	Parkinson Disease	Danio rerio	Up-regulation of autophagy-related gene 5 (ATG5) protects dopaminergic neurons in a zebrafish model of Parkinson's disease	2017-10-03T00:00:00.000+02:00	J Biol Chem	28928221	PUBMED	485	62	improt table_2	act(p(ZFIN:atg5)) -| p(ZFIN:park2)
p(ZFIN:atg5)	actsIn	act(p(ZFIN:atg5))						western blot	when the atg5 gene was knocked down, the TH protein was significantly down-regulated, whereas b-syn, PINK1, and Parkin proteins were up-regulated (Fig. 3D). the sensitivity of the larvae to MPTP-induced neurotoxicity was notably impacted by the level of ATG5, in that ATG5 prevented loss of DA neurons during MPTP exposure.	Brain	Parkinson Disease	Danio rerio	Up-regulation of autophagy-related gene 5 (ATG5) protects dopaminergic neurons in a zebrafish model of Parkinson's disease	2017-10-03T00:00:00.000+02:00	J Biol Chem	28928221	PUBMED	485	62	improt table_2	act(p(ZFIN:atg5)) -| p(ZFIN:pink1)
p(ZFIN:atg5)	actsIn	act(p(ZFIN:atg5))						western blot	These data imply that ATG5 is a positive regulator of autophagy flux. ATG5-MO groups showed dose-dependent decreases in the number of dopaminergic neurons	Brain	Parkinson Disease	Danio rerio	Up-regulation of autophagy-related gene 5 (ATG5) protects dopaminergic neurons in a zebrafish model of Parkinson's disease	2017-10-03T00:00:00.000+02:00	J Biol Chem	28928221	PUBMED	485	62	improt table_2	act(p(ZFIN:atg5)) -> bp(GOBP:autophagy)
act(p(ZFIN:aspm))	decreases	path(MESHD:Microphthalmos)				very high		morpholino experiment	Embryos injected with the aspm MO consistently showed a reduced head and eye size but were otherwise grossly normal.	Brain		Danio rerio	The microcephaly gene aspm is involved in brain development in zebrafish.	2011-06-17T00:00:00.000+02:00	Biochemical and biophysical research communications; Vol. 409; Iss. 4	21620798	PUBMED	484	62	improt table_2	act(p(ZFIN:aspm)) -| path(MESHD:Microphthalmos)
act(p(ZFIN:aspm))	decreases	path(MESHD:Microcephaly)						morpholino experiment	Both mutants and all four [stil, aspm, wdr62 and odf2] morphants exhibited a consistent MCPH-like phenotype involving marked reduction in head size (figure 2a.	Central Nervous System		Danio rerio	Microcephaly models in the developing zebrafish retinal neuroepithelium point to an underlying defect in metaphase progression.	2013-10-23T00:00:00.000+02:00	Open biology; Vol. 3; Iss. 10	24153002	PUBMED	483	62	improt table_2	act(p(ZFIN:aspm)) -| path(MESHD:Microcephaly)
act(p(ZFIN:aspm))	decreases	path(MESHD:Microcephaly)				very high		morpholino experiment	Embryos injected with the aspm MO consistently showed a reduced head and eye size but were otherwise grossly normal.	Brain		Danio rerio	The microcephaly gene aspm is involved in brain development in zebrafish.	2011-06-17T00:00:00.000+02:00	Biochemical and biophysical research communications; Vol. 409; Iss. 4	21620798	PUBMED	483	62	improt table_2	act(p(ZFIN:aspm)) -| path(MESHD:Microcephaly)
act(p(ZFIN:aspm))	decreases	bp(GOBP:"exit from mitosis")						morpholino experiment	This result suggests that cells lacking functional Aspm undergo mitotic arrest and then apoptotic cell death during early embryogenesis.	Brain		Danio rerio	The microcephaly gene aspm is involved in brain development in zebrafish.	2011-06-17T00:00:00.000+02:00	Biochemical and biophysical research communications; Vol. 409; Iss. 4	21620798	PUBMED	482	62	improt table_2	act(p(ZFIN:aspm)) -| bp(GOBP:"exit from mitosis")
act(p(ZFIN:aspm))	increases	bp(GOBP:"cell proliferation")				very high		morpholino experiment	When [stil, aspm, wdr62] morphant cells were then transplanted into morphant hosts, clone size was considerably reduced.	Central Nervous System		Danio rerio	Microcephaly models in the developing zebrafish retinal neuroepithelium point to an underlying defect in metaphase progression.	2013-10-23T00:00:00.000+02:00	Open biology; Vol. 3; Iss. 10	24153002	PUBMED	481	62	improt table_2	act(p(ZFIN:aspm)) -> bp(GOBP:"cell proliferation")
p(ZFIN:aspm)	actsIn	act(p(ZFIN:aspm))						morpholino experiment	Both mutants and all four [stil, aspm, wdr62 and odf2] morphants exhibited a consistent MCPH-like phenotype involving marked reduction in head size (figure 2a.	Central Nervous System		Danio rerio	Microcephaly models in the developing zebrafish retinal neuroepithelium point to an underlying defect in metaphase progression.	2013-10-23T00:00:00.000+02:00	Open biology; Vol. 3; Iss. 10	24153002	PUBMED	480	62	improt table_2	act(p(ZFIN:aspm)) -| path(MESHD:Microcephaly)
p(ZFIN:aspm)	actsIn	act(p(ZFIN:aspm))				very high		morpholino experiment	When [stil, aspm, wdr62] morphant cells were then transplanted into morphant hosts, clone size was considerably reduced.	Central Nervous System		Danio rerio	Microcephaly models in the developing zebrafish retinal neuroepithelium point to an underlying defect in metaphase progression.	2013-10-23T00:00:00.000+02:00	Open biology; Vol. 3; Iss. 10	24153002	PUBMED	480	62	improt table_2	act(p(ZFIN:aspm)) -> bp(GOBP:"cell proliferation")
p(ZFIN:aspm)	actsIn	act(p(ZFIN:aspm))				very high		morpholino experiment	Embryos injected with the aspm MO consistently showed a reduced head and eye size but were otherwise grossly normal.	Brain		Danio rerio	The microcephaly gene aspm is involved in brain development in zebrafish.	2011-06-17T00:00:00.000+02:00	Biochemical and biophysical research communications; Vol. 409; Iss. 4	21620798	PUBMED	480	62	improt table_2	act(p(ZFIN:aspm)) -| path(MESHD:Microcephaly)
p(ZFIN:aspm)	actsIn	act(p(ZFIN:aspm))				very high		morpholino experiment	Embryos injected with the aspm MO consistently showed a reduced head and eye size but were otherwise grossly normal.	Brain		Danio rerio	The microcephaly gene aspm is involved in brain development in zebrafish.	2011-06-17T00:00:00.000+02:00	Biochemical and biophysical research communications; Vol. 409; Iss. 4	21620798	PUBMED	480	62	improt table_2	act(p(ZFIN:aspm)) -| path(MESHD:Microphthalmos)
p(ZFIN:aspm)	actsIn	act(p(ZFIN:aspm))						morpholino experiment	This result suggests that cells lacking functional Aspm undergo mitotic arrest and then apoptotic cell death during early embryogenesis.	Brain		Danio rerio	The microcephaly gene aspm is involved in brain development in zebrafish.	2011-06-17T00:00:00.000+02:00	Biochemical and biophysical research communications; Vol. 409; Iss. 4	21620798	PUBMED	480	62	improt table_2	act(p(ZFIN:aspm)) -| bp(GOBP:"exit from mitosis")
act(p(ZFIN:arxa))	increases	bp(GOBP:"dopaminergic neuron differentiation")						morpholino experiment	We observed a significant decrease in the number of both prethalamic (Fig. 5A-I, arrows) and preoptic DA group neurons [in Arx morphants].	Dopaminergic Neurons		Danio rerio	Analysis of transcriptional codes for zebrafish dopaminergic neurons reveals essential functions of Arx and Isl1 in prethalamic dopaminergic neuron development.	2012-09-01T00:00:00.000+02:00	Developmental biology; Vol. 369; Iss. 1	22728160	PUBMED	479	62	improt table_2	act(p(ZFIN:arxa)) -> bp(GOBP:"dopaminergic neuron differentiation")
p(ZFIN:arxa)	actsIn	act(p(ZFIN:arxa))						morpholino experiment	We observed a significant decrease in the number of both prethalamic (Fig. 5A-I, arrows) and preoptic DA group neurons [in Arx morphants].	Dopaminergic Neurons		Danio rerio	Analysis of transcriptional codes for zebrafish dopaminergic neurons reveals essential functions of Arx and Isl1 in prethalamic dopaminergic neuron development.	2012-09-01T00:00:00.000+02:00	Developmental biology; Vol. 369; Iss. 1	22728160	PUBMED	478	62	improt table_2	act(p(ZFIN:arxa)) -> bp(GOBP:"dopaminergic neuron differentiation")
act(p(ZFIN:arhgef11))	decreases	path(MESHD:Hydrocephalus)				very high		morpholino experiment	Interestingly, at least 85% of embryos injected with [Arhgef11] MOAUG exhibited an abnormal ventrally-curved body shape and enlarged brain ventricles at 32 hpf (Fig. 2C).	Brain		Danio rerio	New functions for a vertebrate Rho guanine nucleotide exchange factor in ciliated epithelia.	2007-03-01T00:00:00.000+01:00	Development (Cambridge, England); Vol. 134; Iss. 5	17267448	PUBMED	477	62	improt table_2	act(p(ZFIN:arhgef11)) -| path(MESHD:Hydrocephalus)
p(ZFIN:arhgef11)	actsIn	act(p(ZFIN:arhgef11))				very high		morpholino experiment	Interestingly, at least 85% of embryos injected with [Arhgef11] MOAUG exhibited an abnormal ventrally-curved body shape and enlarged brain ventricles at 32 hpf (Fig. 2C).	Brain		Danio rerio	New functions for a vertebrate Rho guanine nucleotide exchange factor in ciliated epithelia.	2007-03-01T00:00:00.000+01:00	Development (Cambridge, England); Vol. 134; Iss. 5	17267448	PUBMED	476	62	improt table_2	act(p(ZFIN:arhgef11)) -| path(MESHD:Hydrocephalus)
act(p(ZFIN:appb))	decreases	r(ZFIN:notch1a)						in situ hybridization	We found an increase in the expression of both her6 (Fig. 5A, D and S2A, D) and notch 1a (at 24 hpf, Fig. 5B and E and at 48 hpf Fig. S2B and E) in [appb] morphants compared to controls.	Neurons		Danio rerio	b-Amyloid precursor protein-b is essential for Mauthner cell development in the zebrafish in a Notch-dependent manner.	2016-05-01T00:00:00.000+02:00	Developmental biology; Vol. 413; Iss. 1	26994945	PUBMED	475	62	improt table_2	act(p(ZFIN:appb)) -| r(ZFIN:notch1a)
act(p(ZFIN:appb))	increases	r(ZFIN:neurog1)						in situ hybridization	We analyzed the expression of the proneural genes neurog1 and deltaA/D that are expressed in differentiating neurons and found a reduced expression of neurog1 and both deltaA/D genes in the hindbrain of appb knockdowns as compared to controls (Fig. 4A-C and D-F).	Neurons		Danio rerio	b-Amyloid precursor protein-b is essential for Mauthner cell development in the zebrafish in a Notch-dependent manner.	2016-05-01T00:00:00.000+02:00	Developmental biology; Vol. 413; Iss. 1	26994945	PUBMED	474	62	improt table_2	act(p(ZFIN:appb)) -> r(ZFIN:neurog1)
act(p(ZFIN:appb))	decreases	r(ZFIN:her6)						in situ hybridization	We found an increase in the expression of both her6 (Fig. 5A, D and S2A, D) and notch 1a (at 24 hpf, Fig. 5B and E and at 48 hpf Fig. S2B and E) in [appb] morphants compared to controls.	Neurons		Danio rerio	b-Amyloid precursor protein-b is essential for Mauthner cell development in the zebrafish in a Notch-dependent manner.	2016-05-01T00:00:00.000+02:00	Developmental biology; Vol. 413; Iss. 1	26994945	PUBMED	473	62	improt table_2	act(p(ZFIN:appb)) -| r(ZFIN:her6)
act(p(ZFIN:appb))	increases	r(ZFIN:dld)						in situ hybridization	We analyzed the expression of the proneural genes neurog1 and deltaA/D that are expressed in differentiating neurons and found a reduced expression of neurog1 and both deltaA/D genes in the hindbrain of appb knockdowns as compared to controls (Fig. 4A-C and D-F).	Neurons		Danio rerio	b-Amyloid precursor protein-b is essential for Mauthner cell development in the zebrafish in a Notch-dependent manner.	2016-05-01T00:00:00.000+02:00	Developmental biology; Vol. 413; Iss. 1	26994945	PUBMED	472	62	improt table_2	act(p(ZFIN:appb)) -> r(ZFIN:dld)
act(p(ZFIN:appb))	increases	bp(GOBP:"cell proliferation")				very high		cell proliferation assay	However, quantification of embryos stained with pH3 to label cells in M-phase showed a significant decrease in the number of dividing cells in the hindbrain of Appb morphants as compared to staged controls (Fig. 6A-C).	Neurons		Danio rerio	b-Amyloid precursor protein-b is essential for Mauthner cell development in the zebrafish in a Notch-dependent manner.	2016-05-01T00:00:00.000+02:00	Developmental biology; Vol. 413; Iss. 1	26994945	PUBMED	471	62	improt table_2	act(p(ZFIN:appb)) -> bp(GOBP:"cell proliferation")
p(ZFIN:appb)	actsIn	act(p(ZFIN:appb))						in situ hybridization	We analyzed the expression of the proneural genes neurog1 and deltaA/D that are expressed in differentiating neurons and found a reduced expression of neurog1 and both deltaA/D genes in the hindbrain of appb knockdowns as compared to controls (Fig. 4A-C and D-F).	Neurons		Danio rerio	b-Amyloid precursor protein-b is essential for Mauthner cell development in the zebrafish in a Notch-dependent manner.	2016-05-01T00:00:00.000+02:00	Developmental biology; Vol. 413; Iss. 1	26994945	PUBMED	470	62	improt table_2	act(p(ZFIN:appb)) -> r(ZFIN:neurog1)
p(ZFIN:appb)	actsIn	act(p(ZFIN:appb))						in situ hybridization	We analyzed the expression of the proneural genes neurog1 and deltaA/D that are expressed in differentiating neurons and found a reduced expression of neurog1 and both deltaA/D genes in the hindbrain of appb knockdowns as compared to controls (Fig. 4A-C and D-F).	Neurons		Danio rerio	b-Amyloid precursor protein-b is essential for Mauthner cell development in the zebrafish in a Notch-dependent manner.	2016-05-01T00:00:00.000+02:00	Developmental biology; Vol. 413; Iss. 1	26994945	PUBMED	470	62	improt table_2	act(p(ZFIN:appb)) -> r(ZFIN:dld)
p(ZFIN:appb)	actsIn	act(p(ZFIN:appb))						in situ hybridization	We analyzed the expression of the proneural genes neurog1 and deltaA/D that are expressed in differentiating neurons and found a reduced expression of neurog1 and both deltaA/D genes in the hindbrain of appb knockdowns as compared to controls (Fig. 4A-C and D-F).	Neurons		Danio rerio	b-Amyloid precursor protein-b is essential for Mauthner cell development in the zebrafish in a Notch-dependent manner.	2016-05-01T00:00:00.000+02:00	Developmental biology; Vol. 413; Iss. 1	26994945	PUBMED	470	62	improt table_2	act(p(ZFIN:appb)) -> r(ZFIN:dla)
p(ZFIN:appb)	actsIn	act(p(ZFIN:appb))						in situ hybridization	We found an increase in the expression of both her6 (Fig. 5A, D and S2A, D) and notch 1a (at 24 hpf, Fig. 5B and E and at 48 hpf Fig. S2B and E) in [appb] morphants compared to controls.	Neurons		Danio rerio	b-Amyloid precursor protein-b is essential for Mauthner cell development in the zebrafish in a Notch-dependent manner.	2016-05-01T00:00:00.000+02:00	Developmental biology; Vol. 413; Iss. 1	26994945	PUBMED	470	62	improt table_2	act(p(ZFIN:appb)) -| r(ZFIN:notch1a)
p(ZFIN:appb)	actsIn	act(p(ZFIN:appb))						in situ hybridization	We found an increase in the expression of both her6 (Fig. 5A, D and S2A, D) and notch 1a (at 24 hpf, Fig. 5B and E and at 48 hpf Fig. S2B and E) in [appb] morphants compared to controls.	Neurons		Danio rerio	b-Amyloid precursor protein-b is essential for Mauthner cell development in the zebrafish in a Notch-dependent manner.	2016-05-01T00:00:00.000+02:00	Developmental biology; Vol. 413; Iss. 1	26994945	PUBMED	470	62	improt table_2	act(p(ZFIN:appb)) -| r(ZFIN:her6)
p(ZFIN:appb)	actsIn	act(p(ZFIN:appb))				very high		cell proliferation assay	However, quantification of embryos stained with pH3 to label cells in M-phase showed a significant decrease in the number of dividing cells in the hindbrain of Appb morphants as compared to staged controls (Fig. 6A-C).	Neurons		Danio rerio	b-Amyloid precursor protein-b is essential for Mauthner cell development in the zebrafish in a Notch-dependent manner.	2016-05-01T00:00:00.000+02:00	Developmental biology; Vol. 413; Iss. 1	26994945	PUBMED	470	62	improt table_2	act(p(ZFIN:appb)) -> bp(GOBP:"cell proliferation")
act(p(ZFIN:angpt1))	decreases	r(ZFIN:notch1a)						morpholino experiment	However, the cell membrane-tethered transcription factor Notch-1 showed higher expression in the Ang-1 morphants than in control MO-injected fish (figure 3a,b; F2,6 = 8.01, p = 0.02).	Brain		Danio rerio	Expression change in Angiopoietin-1 underlies change in relative brain size in fish.	2015-07-07T00:00:00.000+02:00	Proceedings. Biological sciences; Vol. 282; Iss. 1810	26108626	PUBMED	469	62	improt table_2	act(p(ZFIN:angpt1)) -| r(ZFIN:notch1a)
act(p(ZFIN:angpt1))	increases	path(MESHD:Microcephaly)				very high		morpholino experiment	Importantly, they [Ang-1 morphants] also displayed smaller relative brain size relative to controls (figure 2a,b.	Brain		Danio rerio	Expression change in Angiopoietin-1 underlies change in relative brain size in fish.	2015-07-07T00:00:00.000+02:00	Proceedings. Biological sciences; Vol. 282; Iss. 1810	26108626	PUBMED	468	62	improt table_2	act(p(ZFIN:angpt1)) -> path(MESHD:Microcephaly)
p(ZFIN:angpt1)	actsIn	act(p(ZFIN:angpt1))				very high		morpholino experiment	Importantly, they [Ang-1 morphants] also displayed smaller relative brain size relative to controls (figure 2a,b.	Brain		Danio rerio	Expression change in Angiopoietin-1 underlies change in relative brain size in fish.	2015-07-07T00:00:00.000+02:00	Proceedings. Biological sciences; Vol. 282; Iss. 1810	26108626	PUBMED	467	62	improt table_2	act(p(ZFIN:angpt1)) -> path(MESHD:Microcephaly)
p(ZFIN:angpt1)	actsIn	act(p(ZFIN:angpt1))						morpholino experiment	However, the cell membrane-tethered transcription factor Notch-1 showed higher expression in the Ang-1 morphants than in control MO-injected fish (figure 3a,b; F2,6 = 8.01, p = 0.02).	Brain		Danio rerio	Expression change in Angiopoietin-1 underlies change in relative brain size in fish.	2015-07-07T00:00:00.000+02:00	Proceedings. Biological sciences; Vol. 282; Iss. 1810	26108626	PUBMED	467	62	improt table_2	act(p(ZFIN:angpt1)) -| r(ZFIN:notch1a)
act(p(ZFIN:agrn))	decreases	path(MESHD:Microcephaly)				very high		in situ hybridization	As shown in Figure 13, exposure to 2% ethanol or treatment with agrin or Shh MO results in a significant decrease in brain volume.	Brain		Danio rerio	Forebrain and hindbrain development in zebrafish is sensitive to ethanol exposure involving agrin, Fgf, and sonic hedgehog function.	2013-01-01T00:00:00.000+01:00	Birth defects research. Part A, Clinical and molecular teratology; Vol. 97; Iss. 1	23184466	PUBMED	466	62	improt table_2	act(p(ZFIN:agrn)) -| path(MESHD:Microcephaly)
p(ZFIN:agrn)	actsIn	act(p(ZFIN:agrn))						in situ hybridization	Consistent with ethanol and agrin or Shh MO treatment reducing Fgf19 expression, we find that combining a subthreshold dose of ethanol with low doses of MO produces diminished Fgf19 mRNA expression in 1 dpf zebrafish embryos (Figure 7).	Brain		Danio rerio	Forebrain and hindbrain development in zebrafish is sensitive to ethanol exposure involving agrin, Fgf, and sonic hedgehog function.	2013-01-01T00:00:00.000+01:00	Birth defects research. Part A, Clinical and molecular teratology; Vol. 97; Iss. 1	23184466	PUBMED	465	62	improt table_2	act(p(ZFIN:agrn)) -> r(ZFIN:fgf19)
p(ZFIN:agrn)	actsIn	act(p(ZFIN:agrn))						in situ hybridization	we observed a marked decrease in vglut1 gene expression as a result of exposure to either 1.5% or 2% ethanol, as well as following agrin or Shh MO.	Brain		Danio rerio	Forebrain and hindbrain development in zebrafish is sensitive to ethanol exposure involving agrin, Fgf, and sonic hedgehog function.	2013-01-01T00:00:00.000+01:00	Birth defects research. Part A, Clinical and molecular teratology; Vol. 97; Iss. 1	23184466	PUBMED	465	62	improt table_2	act(p(ZFIN:agrn)) -> r(ZFIN:slc17a7a)
p(ZFIN:agrn)	actsIn	act(p(ZFIN:agrn))				very high		in situ hybridization	GABAARa6 mRNA expression is also markedly diminished by ethanol exposure and agrin or Shh MO treatment, in 7 dpf zebrafish cerebellum.	Brain		Danio rerio	Forebrain and hindbrain development in zebrafish is sensitive to ethanol exposure involving agrin, Fgf, and sonic hedgehog function.	2013-01-01T00:00:00.000+01:00	Birth defects research. Part A, Clinical and molecular teratology; Vol. 97; Iss. 1	23184466	PUBMED	465	62	improt table_2	act(p(ZFIN:agrn)) -> r(ZFIN:gabra6b)
p(ZFIN:agrn)	actsIn	act(p(ZFIN:agrn))				very high		in situ hybridization	As shown in Figure 13, exposure to 2% ethanol or treatment with agrin or Shh MO results in a significant decrease in brain volume.	Brain		Danio rerio	Forebrain and hindbrain development in zebrafish is sensitive to ethanol exposure involving agrin, Fgf, and sonic hedgehog function.	2013-01-01T00:00:00.000+01:00	Birth defects research. Part A, Clinical and molecular teratology; Vol. 97; Iss. 1	23184466	PUBMED	465	62	improt table_2	act(p(ZFIN:agrn)) -| path(MESHD:Microcephaly)
p(ZFIN:ache)	actsIn	act(p(ZFIN:ache))						mutant phenotype	Lack of AChE is likely to lead to a progressive accumulation of ACh in the neuromuscular junction.	Neuromuscular Junction		Danio rerio	Acetylcholinesterase is required for neuronal and muscular development in the zebrafish embryo.	2002-02-01T00:00:00.000+01:00	Nature neuroscience; Vol. 5; Iss. 2	11753420	PUBMED	464	62	improt table_2	act(p(ZFIN:ache)) =| a(CHEBI:acetylcholine)
p(ZFIN:aanat2)	actsIn	act(p(ZFIN:aanat2))							we studied the level of expression of AANAT the key enzyme of melatonin production [] Strikingly, we observed a significant reduction of 31% of aanat2 expression level in hcrtr-/- pineal glands (P < 0.05, Fig. 5C).			Danio rerio	Sleep-wake regulation and hypocretin-melatonin interaction in zebrafish.	2009-12-22T00:00:00.000+01:00	Proceedings of the National Academy of Sciences of the United States of America; Vol. 106; Iss. 51	19966231	PUBMED	463	62	improt table_2	act(p(ZFIN:aanat2)) -> a(CHEBI:melatonin)
a(CHEBI:melatonin)	increases	r(ZFIN:th)						quantitative polymerase chain reaction	Here, we show that incubation of the embryos with melatonin was almost insensitive to the deleterious effects of MPTP, preventing neuroinflammation and dopaminergic neurodegeneration and recovering the expression of TH even upon control values [Figs 2(A) and 3(A)].			Danio rerio	Melatonin rescues zebrafish embryos from the parkinsonian phenotype restoring the parkin/PINK1/DJ-1/MUL1 network.	2016-08-01T00:00:00.000+02:00	Journal of pineal research; Vol. 61; Iss. 1	27064726	PUBMED	462	62	improt table_2	a(CHEBI:melatonin) -> r(ZFIN:th)
a(CHEBI:melatonin)	decreases	r(ZFIN:sncgb)						quantitative polymerase chain reaction	Melatonin caused a dose-dependent reduction in the sncg1 expression, leading to undetectable protein levels of y-syn.			Danio rerio	Melatonin rescues zebrafish embryos from the parkinsonian phenotype restoring the parkin/PINK1/DJ-1/MUL1 network.	2016-08-01T00:00:00.000+02:00	Journal of pineal research; Vol. 61; Iss. 1	27064726	PUBMED	461	62	improt table_2	a(CHEBI:melatonin) -| r(ZFIN:sncgb)
a(CHEBI:melatonin)	increases	r(ZFIN:pink1)						quantitative polymerase chain reaction	Moreover, melatonin prevented and recovered [increased] the mitochondrial-related genes expression of parkin, PINK, DJ-1, and MUL1.			Danio rerio	Melatonin rescues zebrafish embryos from the parkinsonian phenotype restoring the parkin/PINK1/DJ-1/MUL1 network.	2016-08-01T00:00:00.000+02:00	Journal of pineal research; Vol. 61; Iss. 1	27064726	PUBMED	460	62	improt table_2	a(CHEBI:melatonin) -> r(ZFIN:pink1)
a(CHEBI:melatonin)	increases	r(ZFIN:park2)						quantitative polymerase chain reaction	Moreover, melatonin prevented and recovered [increased] the mitochondrial-related genes expression of parkin, PINK, DJ-1, and MUL1.			Danio rerio	Melatonin rescues zebrafish embryos from the parkinsonian phenotype restoring the parkin/PINK1/DJ-1/MUL1 network.	2016-08-01T00:00:00.000+02:00	Journal of pineal research; Vol. 61; Iss. 1	27064726	PUBMED	459	62	improt table_2	a(CHEBI:melatonin) -> r(ZFIN:park2)
a(CHEBI:melatonin)	decreases	path(MESHD:"Neurogenic Inflammation")						quantitative polymerase chain reaction	Here, we show that incubation of the embryos with melatonin was almost insensitive to the deleterious effects of MPTP, preventing neuroinflammation and dopaminergic neurodegeneration and recovering the expression of TH even upon control values [Figs 2(A) and 3(A)].			Danio rerio	Melatonin rescues zebrafish embryos from the parkinsonian phenotype restoring the parkin/PINK1/DJ-1/MUL1 network.	2016-08-01T00:00:00.000+02:00	Journal of pineal research; Vol. 61; Iss. 1	27064726	PUBMED	458	62	improt table_2	a(CHEBI:melatonin) -| path(MESHD:"Neurogenic Inflammation")
a(CHEBI:melatonin)	increases	complex(SCOMP:"NADH Dehydrogenase Complex I")				very high		spectrophotometry	The activity of the mitochondrial complex I in the MPTP group decreased compared with the control group. [] melatonin significantly increased CI activity more than three times its basal value.			Danio rerio	Melatonin rescues zebrafish embryos from the parkinsonian phenotype restoring the parkin/PINK1/DJ-1/MUL1 network.	2016-08-01T00:00:00.000+02:00	Journal of pineal research; Vol. 61; Iss. 1	27064726	PUBMED	457	62	improt table_2	a(CHEBI:melatonin) -> complex(SCOMP:"NADH Dehydrogenase Complex I")
a(CHEBI:melatonin)	increases	bp(GOBP:sleep)						behavioral assay	with melatonin exposure, hcrtr-/- larvae were more sedated than the wild-type siblings (P < 0.0001, Fig. 6A).			Danio rerio	Sleep-wake regulation and hypocretin-melatonin interaction in zebrafish.	2009-12-22T00:00:00.000+01:00	Proceedings of the National Academy of Sciences of the United States of America; Vol. 106; Iss. 51	19966231	PUBMED	456	62	improt table_2	a(CHEBI:melatonin) -> bp(GOBP:sleep)
a(CHEBI:melatonin)	increases	bp(GOBP:"dopaminergic neuron differentiation")						quantitative polymerase chain reaction	Here, we show that incubation of the embryos with melatonin was almost insensitive to the deleterious effects of MPTP, preventing neuroinflammation and dopaminergic neurodegeneration and recovering the expression of TH even upon control values [Figs 2(A) and 3(A)].			Danio rerio	Melatonin rescues zebrafish embryos from the parkinsonian phenotype restoring the parkin/PINK1/DJ-1/MUL1 network.	2016-08-01T00:00:00.000+02:00	Journal of pineal research; Vol. 61; Iss. 1	27064726	PUBMED	455	62	improt table_2	a(CHEBI:melatonin) -> bp(GOBP:"dopaminergic neuron differentiation")
[truncated: 30 more rows]
