# Supplementary material for: Systems Toxicology Approach for Assessing Developmental Neurotoxicity in Larval Zebrafish
Source: Front Genet. 2021 Jun 15;12:652632. doi: 10.3389/fgene.2021.652632 (PMC8239408; doi:10.3389/fgene.2021.652632)
Supplement: Supplementary file 3 [file Table_2.XLSX]

## Sheet: Table S1
Publication title	Date	Journal	PMID
Pathfinding and synapse formation in a zebrafish mutant lacking functional acetylcholine receptors.	1990-06-01T00:00:00.000+02:00	Neuron; Vol. 4; Iss. 6	2361010
A series of no isthmus (noi) alleles of the zebrafish pax2.1 gene reveals multiple signaling events in development of the midbrain-hindbrain boundary.	1998-08-01T00:00:00.000+02:00	Development (Cambridge, England); Vol. 125; Iss. 16	9671579
Inner ear and lateral line expression of a zebrafish Nkx5-1 gene and its downregulation in the ears of FGF8 mutant, ace.	2000-10-01T00:00:00.000+02:00	Mechanisms of development; Vol. 97; Iss. 1-2	11025218
Repressor activity of Headless/Tcf3 is essential for vertebrate head formation.	2000-10-19T00:00:00.000+02:00	Nature; Vol. 407; Iss. 6806	11057671
The zebrafish spiel-ohne-grenzen (spg) gene encodes the POU domain protein Pou2 related to mammalian Oct4 and is essential for formation of the midbrain and hindbrain, and for pre-gastrula morphogenesis.	2002-02-01T00:00:00.000+01:00	Development (Cambridge, England); Vol. 129; Iss. 4	11861474
Acetylcholinesterase is required for neuronal and muscular development in the zebrafish embryo.	2002-02-01T00:00:00.000+01:00	Nature neuroscience; Vol. 5; Iss. 2	11753420
Development of the zebrafish inner ear.	2002-04-01T00:00:00.000+02:00	Developmental dynamics : an official publication of the American Association of Anatomists; Vol. 223; Iss. 4	11921334
A novel positive transcriptional feedback loop in midbrain-hindbrain boundary development is revealed through analysis of the zebrafish pax2.1 promoter in transgenic lines.	2002-07-01T00:00:00.000+02:00	Development (Cambridge, England); Vol. 129; Iss. 13	12070097
Mind bomb is a ubiquitin ligase that is essential for efficient activation of Notch signaling by Delta.	2003-01-01T00:00:00.000+01:00	Developmental cell; Vol. 4; Iss. 1	12530964
Ccd1, a novel protein with a DIX domain, is a positive regulator in the Wnt signaling during zebrafish neural patterning.	2003-01-08T00:00:00.000+01:00	Current biology : CB; Vol. 13; Iss. 1	12526749
Her5 acts as a prepattern factor that blocks neurogenin1 and coe2 expression upstream of Notch to inhibit neurogenesis at the midbrain-hindbrain boundary.	2004-05-01T00:00:00.000+02:00	Development (Cambridge, England); Vol. 131; Iss. 9	15056616
Pax8 and Pax2a synergistically in otic specification, downstream of the Foxi1 and Dlx3b transcription factors.	2004-10-01T00:00:00.000+02:00	Development (Cambridge, England); Vol. 131; Iss. 20	15459102
Pentylenetetrazole induced changes in zebrafish behavior, neural activity and c-fos expression.	2005-01-01T00:00:00.000+01:00	Neuroscience; Vol. 131; Iss. 3	15730879
The zebrafish dog-eared mutation disrupts eya1, a gene required for cell survival and differentiation in the inner ear and lateral line.	2005-01-01T00:00:00.000+01:00	Developmental biology; Vol. 277; Iss. 1	15572137
Coordinate control of cell cycle regulatory genes in zebrafish development tested by cyclin D1 knockdown with morpholino phosphorodiamidates and hydroxyprolyl-phosphono peptide nucleic acids.	2005-01-01T00:00:00.000+01:00	Nucleic acids research; Vol. 33; Iss. 15	16284195
Initial formation of zebrafish brain ventricles occurs independently of circulation and requires the nagie oko and snakehead/atp1a1a.1 gene products.	2005-05-01T00:00:00.000+02:00	Development (Cambridge, England); Vol. 132; Iss. 9	15788456
Prolactin receptor signaling mediates the osmotic response of embryonic zebrafish lactotrophs.	2006-04-01T00:00:00.000+02:00	Molecular endocrinology (Baltimore, Md.); Vol. 20; Iss. 4	16339273
Zebrafish foxe3: roles in ocular lens morphogenesis through interaction with pitx3.	2006-10-01T00:00:00.000+02:00	Mechanisms of development; Vol. 123; Iss. 10	16963235
The transcription factor six1 inhibits neuronal and promotes hair cell fate in the developing zebrafish (Danio rerio) inner ear.	2006-10-11T00:00:00.000+02:00	The Journal of neuroscience : the official journal of the Society for Neuroscience; Vol. 26; Iss. 41	17035528
The zebrafish zic2a-zic5 gene pair acts downstream of canonical Wnt signaling to control cell proliferation in the developing tectum.	2007-02-01T00:00:00.000+01:00	Development (Cambridge, England); Vol. 134; Iss. 4	17215296
New functions for a vertebrate Rho guanine nucleotide exchange factor in ciliated epithelia.	2007-03-01T00:00:00.000+01:00	Development (Cambridge, England); Vol. 134; Iss. 5	17267448
Negative regulation of Vsx1 by its paralog Chx10/Vsx2 is conserved in the vertebrate retina.	2008-02-04T00:00:00.000+01:00	Brain research; Vol. 1192; Iss.	17919464
A novel role for zebrafish zic2a during forebrain development.	2008-05-01T00:00:00.000+02:00	Developmental biology; Vol. 317; Iss. 1	18358464
Loss of PINK1 Function affects development and results in neurodegeneration in zebrafish.	2008-08-13T00:00:00.000+02:00	The Journal of neuroscience : the official journal of the Society for Neuroscience; Vol. 28; Iss. 33	18701682
Muscle development is disrupted in zebrafish embryos deficient for fibronectin.	2008-09-01T00:00:00.000+02:00	Developmental dynamics : an official publication of the American Association of Anatomists; Vol. 237; Iss. 9	18729220
In vivo analysis of choroid plexus morphogenesis in zebrafish.	2008-09-01T00:00:00.000+02:00	PloS one; Vol. 3; Iss. 9	18769618
Translational bypass of nonsense mutations in zebrafish rep1, pax2.1 and lamb1 highlights a viable therapeutic option for untreatable genetic eye disease.	2008-12-15T00:00:00.000+01:00	Human molecular genetics; Vol. 17; Iss. 24	18809619
Interaction with Notch determines endocytosis of specific Delta ligands in zebrafish neural tissue.	2009-01-01T00:00:00.000+01:00	Development (Cambridge, England); Vol. 136; Iss. 2	19056830
Perturbation of defense pathways by low-dose arsenic exposure in zebrafish embryos.	2009-06-01T00:00:00.000+02:00	Environmental health perspectives; Vol. 117; Iss. 6	19590694
Complex I deficiency and dopaminergic neuronal cell loss in parkin-deficient zebrafish (Danio rerio).	2009-06-01T00:00:00.000+02:00	Brain : a journal of neurology; Vol. 132; Iss. Pt 6	19439422
Sleep-wake regulation and hypocretin-melatonin interaction in zebrafish.	2009-12-22T00:00:00.000+01:00	Proceedings of the National Academy of Sciences of the United States of America; Vol. 106; Iss. 51	19966231
Establishment of a neuroepithelial barrier by Claudin5a is essential for zebrafish brain ventricular lumen expansion.	2010-01-26T00:00:00.000+01:00	Proceedings of the National Academy of Sciences of the United States of America; Vol. 107; Iss. 4	20080584
A functional analysis of GABARAP on 17p13.1 by knockdown zebrafish.	2010-03-01T00:00:00.000+01:00	Journal of human genetics; Vol. 55; Iss. 3	20111057
Pivotal role of hmx2 and hmx3 in zebrafish inner ear and lateral line development.	2010-03-15T00:00:00.000+01:00	Developmental biology; Vol. 339; Iss. 2	20043901
Lack of cadherins Celsr2 and Celsr3 impairs ependymal ciliogenesis, leading to fatal hydrocephalus.	2010-06-01T00:00:00.000+02:00	Nature neuroscience; Vol. 13; Iss. 6	20473291
Nephrocystin-3 is required for ciliary [function] in zebrafish embryos.	2010-07-01T00:00:00.000+02:00	American journal of physiology. Renal physiology; Vol. 299; Iss. 1	20462968
Parkin is protective against proteotoxic stress in a transgenic zebrafish model.	2010-07-30T00:00:00.000+02:00	PloS one; Vol. 5; Iss. 7	20689587
Antioxidants can inhibit basal autophagy and enhance neurodegeneration in models of polyglutamine disease.	2010-09-01T00:00:00.000+02:00	Human molecular genetics; Vol. 19; Iss. 17	20566712
Dopaminergic cell damage and vulnerability to MPTP in Pink1 knockdown zebrafish.	2010-10-01T00:00:00.000+02:00	Neurobiology of disease; Vol. 40; Iss. 1	20600915
Knockdown of zebrafish Lgi1a results in abnormal development, brain defects and a seizure-like behavioral phenotype.	2010-11-15T00:00:00.000+01:00	Human molecular genetics; Vol. 19; Iss. 22	20819949
Loss of zebrafish lgi1b leads to hydrocephalus and sensitization to pentylenetetrazol induced seizure-like behavior.	2011-01-01T00:00:00.000+01:00	PloS one; Vol. 6; Iss. 9	22053218
Zebrafish usp39 mutation leads to rb1 mRNA splicing defect and pituitary lineage expansion.	2011-01-13T00:00:00.000+01:00	PLoS genetics; Vol. 7; Iss. 1	21249182
Impairment of the tRNA-splicing endonuclease subunit 54 (tsen54) gene causes neurological abnormalities and larval death in zebrafish models of pontocerebellar hypoplasia.	2011-04-15T00:00:00.000+02:00	Human molecular genetics; Vol. 20; Iss. 8	21273289
The microcephaly gene aspm is involved in brain development in zebrafish.	2011-06-17T00:00:00.000+02:00	Biochemical and biophysical research communications; Vol. 409; Iss. 4	21620798
Modulation by cocaine of dopamine receptors through miRNA-133b in zebrafish embryos.	2012-01-01T00:00:00.000+01:00	PloS one; Vol. 7; Iss. 12	23285158
Hypokinesia and reduced dopamine levels in zebrafish lacking b- and y-synucleins.	2012-01-27T00:00:00.000+01:00	The Journal of biological chemistry; Vol. 287; Iss. 5	22128150
The cytokine macrophage migration inhibitory factor (MIF) acts as a neurotrophin in the developing inner ear of the zebrafish, Danio rerio.	2012-03-01T00:00:00.000+01:00	Developmental biology; Vol. 363; Iss. 1	22210003
A novel molecular tweezer inhibitor of a-synuclein neurotoxicity in vitro and in vivo.	2012-04-01T00:00:00.000+02:00	Neurotherapeutics : the journal of the American Society for Experimental NeuroTherapeutics; Vol. 9; Iss. 2	22373667
NLK positively regulates Wnt/b-catenin signalling by phosphorylating LEF1 in neural progenitor cells.	2012-04-18T00:00:00.000+02:00	The EMBO journal; Vol. 31; Iss. 8	22373574
miR-9 controls the timing of neurogenesis through the direct inhibition of antagonistic factors.	2012-05-15T00:00:00.000+02:00	Developmental cell; Vol. 22; Iss. 5	22595676
KCTD13 is a major driver of mirrored neuroanatomical phenotypes of the 16p11.2 copy number variant.	2012-05-16T00:00:00.000+02:00	Nature; Vol. 485; Iss. 7398	22596160
Multiple roles for the Na,K-ATPase subunits, Atp1a1 and Fxyd1, during brain ventricle development.	2012-08-15T00:00:00.000+02:00	Developmental biology; Vol. 368; Iss. 2	22683378
Analysis of transcriptional codes for zebrafish dopaminergic neurons reveals essential functions of Arx and Isl1 in prethalamic dopaminergic neuron development.	2012-09-01T00:00:00.000+02:00	Developmental biology; Vol. 369; Iss. 1	22728160
MANF regulates dopaminergic neuron development in larval zebrafish.	2012-10-15T00:00:00.000+02:00	Developmental biology; Vol. 370; Iss. 2	22898306
CHMP1A encodes an essential regulator of BMI1-INK4A in cerebellar development.	2012-11-01T00:00:00.000+01:00	Nature genetics; Vol. 44; Iss. 11	23023333
Forebrain and hindbrain development in zebrafish is sensitive to ethanol exposure involving agrin, Fgf, and sonic hedgehog function.	2013-01-01T00:00:00.000+01:00	Birth defects research. Part A, Clinical and molecular teratology; Vol. 97; Iss. 1	23184466
Function and regulation of AUTS2, a gene implicated in autism and human evolution.	2013-01-01T00:00:00.000+01:00	PLoS genetics; Vol. 9; Iss. 1	23349641
Presenilin1 regulates histamine neuron development and behavior in zebrafish, danio rerio.	2013-01-23T00:00:00.000+01:00	The Journal of neuroscience : the official journal of the Society for Neuroscience; Vol. 33; Iss. 4	23345232
The Meckel syndrome protein meckelin (TMEM67) is a key regulator of cilia [Function] but is not required for tissue planar polarity.	2013-05-15T00:00:00.000+02:00	Human molecular genetics; Vol. 22; Iss. 10	23393159
Acute exposure to DE-71 causes alterations in visual behavior in zebrafish larvae.	2013-06-01T00:00:00.000+02:00	Environmental toxicology and chemistry; Vol. 32; Iss. 6	23400899
Microcephaly models in the developing zebrafish retinal neuroepithelium point to an underlying defect in metaphase progression.	2013-10-23T00:00:00.000+02:00	Open biology; Vol. 3; Iss. 10	24153002
TigarB causes mitochondrial dysFunction and neuronal loss in PINK1 deficiency.	2013-12-01T00:00:00.000+01:00	Annals of neurology; Vol. 74; Iss. 6	24027110
Disruptive CHD8 mutations define a subtype of autism early in development.	2014-07-17T00:00:00.000+02:00	Cell; Vol. 158; Iss. 2	24998929
PICALM modulates autophagy activity and tau accumulation.	2014-09-22T00:00:00.000+02:00	Nature communications; Vol. 5; Iss.	25241929
CHD8 regulates neurodevelopmental pathways associated with autism spectrum disorder in neural progenitors.	2014-10-21T00:00:00.000+02:00	Proceedings of the National Academy of Sciences of the United States of America; Vol. 111; Iss. 42	25294932
Functional mapping of the zebrafish early embryo proteome and transcriptome.	2014-12-05T00:00:00.000+01:00	J Proteome Res; Vol. 12.	25230361
Fgf-signaling-dependent Sox9a and Atoh1a regulate otic neural development in zebrafish.	2015-01-07T00:00:00.000+01:00	The Journal of neuroscience : the official journal of the Society for Neuroscience; Vol. 35; Iss. 1	25568117
A missense mutation in DCDC2 causes human recessive deafness DFNB66, likely by interfering with sensory hair cell and supporting cell cilia length regulation.	2015-05-01T00:00:00.000+02:00	Human molecular genetics; Vol. 24; Iss. 9	25601850
Expression change in Angiopoietin-1 underlies change in relative brain size in fish.	2015-07-07T00:00:00.000+02:00	Proceedings. Biological sciences; Vol. 282; Iss. 1810	26108626
Modulation of p53 and met expression by Kruppel-like factor 8 regulates zebrafish cerebellar development.	2015-09-01T00:00:00.000+02:00	Developmental neurobiology; Vol. 75; Iss. 9	25528982
ZC4H2, an XLID gene, is required for the generation of a specific subset of CNS interneurons.	2015-09-01T00:00:00.000+02:00	Human molecular genetics; Vol. 24; Iss. 17	26056227
Cyclooxygenase-1 as a Potential Therapeutic Target for Seizure Suppression: Evidences from Zebrafish Pentylenetetrazole-Seizure Model.	2016-01-01T00:00:00.000+01:00	Frontiers in neurology; Vol. 7; Iss.	27895618
The PDZ Protein Na+/H+ Exchanger Regulatory Factor-1 (NHERF1) Regulates Planar Cell Polarity and Motile Cilia Organization.	2016-01-01T00:00:00.000+01:00	PloS one; Vol. 11; Iss. 4	27055101
b-Amyloid precursor protein-b is essential for Mauthner cell development in the zebrafish in a Notch-dependent manner.	2016-05-01T00:00:00.000+02:00	Developmental biology; Vol. 413; Iss. 1	26994945
Microcystin-LR exposure induces developmental neurotoxicity in zebrafish embryo.	2016-06-01T00:00:00.000+02:00	Environmental pollution (Barking, Essex : 1987); Vol. 213; Iss.	27038211
Melatonin rescues zebrafish embryos from the parkinsonian phenotype restoring the parkin/PINK1/DJ-1/MUL1 network.	2016-08-01T00:00:00.000+02:00	Journal of pineal research; Vol. 61; Iss. 1	27064726
Analysis of neuronal nicotinic acetylcholine receptor a4b2 activation at the single-channel level	2016-09-01T00:00:00.000+02:00	Biochim Biophys Acta; Vol. 1858; Iss. 9	27233449
Functional antagonism of voltage-gated K+ channel a-subunits in the developing brain ventricular system	2016-11-15T00:00:00.000+01:00	Development	27729411
Insm1a Regulates Motor Neuron Development in Zebrafish.	2017-01-01T00:00:00.000+01:00	Frontiers in molecular neuroscience; Vol. 10; Iss.	28894416
Identification of target genes downstream of semaphorin6A/PlexinA2 signaling in zebrafish	2017-04-25T00:00:00.000+02:00	Developmental Dynamics	28440030
Comprehensive analysis of target genes in zebrafish embryos reveals gbx2 involvement in neurogenesis.	2017-10-01T00:00:00.000+02:00	Developmental Biology, Volume 430, Issue 1	28756106
Up-regulation of autophagy-related gene 5 (ATG5) protects dopaminergic neurons in a zebrafish model of Parkinson's disease	2017-10-03T00:00:00.000+02:00	J Biol Chem	28928221
Modelling acrylamide acute neurotoxicity in zebrafish larvae.	2017-10-24T00:00:00.000+02:00	Scientific reports; Vol. 7; Iss. 1	29066856
mTOR-related neuropathology in mutant tsc2 zebrafish: Phenotypic, transcriptomic and pharmacological analysis.	2017-12-01T00:00:00.000+01:00	Neurobiology of disease; Vol. 108; Iss.	28888969
The role of gastrulation brain homeobox 2 (gbx2) in the development of the ventral telencephalon in zebrafish embryos.	2018-01-01T00:00:00.000+01:00	Differentiation; research in biological diversity; Vol. 99; Iss.	29289755
Fyn-dependent phosphorylation of PlexinA1 and PlexinA2 at conserved tyrosines is essential for zebrafish eye development.	2018-01-01T00:00:00.000+01:00	The FEBS journal; Vol. 285; Iss. 1	29091353
Epigenetic regulators Rbbp4 and Hdac1 are overexpressed in a zebrafish model of RB1 embryonal brain tumor, and are required for neural progenitor survival and proliferation	2018-06-15T00:00:00.000+02:00	Disease models & mechanisms	29914980
Selective toxicity of L-DOPA to dopamine transporter-expressing neurons and locomotor behavior in zebrafish larvae.	3000-01-01T00:00:00.000+01:00	Neurotoxicology and teratology; Vol. 52; Iss. Pt A	26546233
