# Supplementary material for: Systems Toxicology Approach for Assessing Developmental Neurotoxicity in Larval Zebrafish
Source: Front Genet. 2021 Jun 15;12:652632. doi: 10.3389/fgene.2021.652632 (PMC8239408; doi:10.3389/fgene.2021.652632)
Supplement: Supplementary file 4 [file Table_3.XLSX]

## Sheet: Sheet1
bel.function	name
abundance	a(CHEBI:"1-methyl-4-phenyl-1,2,3,6-tetrahydropyridine")
abundance	a(CHEBI:"ammonium chloride")
abundance	a(CHEBI:"L-dopa")
abundance	a(CHEBI:"microcystin-LR")
abundance	a(CHEBI:"reactive oxygen species")
abundance	a(CHEBI:"SC-560")
abundance	a(CHEBI:"triatomic arsenic")
abundance	a(CHEBI:"vitamin E")
abundance	a(CHEBI:acetylcholine)
abundance	a(CHEBI:acrylamide)
abundance	a(CHEBI:clonidine)
abundance	a(CHEBI:dopamine)
abundance	a(CHEBI:ethanol)
abundance	a(CHEBI:melatonin)
abundance	a(CHEBI:pentetrazol)
abundance	a(CHEBI:phenylalanine)
abundance	a(CHEBI:rotenone)
abundance	a(CHEBI:sirolimus)
abundance	a(CHEBI:tyrosine)
abundance	a(CHEMBLID:CHEMBL255682)
abundance	a(CHEMBLID:CHEMBL289480)
abundance	a(CHEMBLID:CHEMBL374400)
abundance	a(SCHEM:Cocaine)
molecularActivity	act(p(ZFIN:aanat2))
molecularActivity	act(p(ZFIN:ache))
molecularActivity	act(p(ZFIN:agrn))
molecularActivity	act(p(ZFIN:angpt1))
molecularActivity	act(p(ZFIN:appb))
molecularActivity	act(p(ZFIN:arhgef11))
molecularActivity	act(p(ZFIN:arxa))
molecularActivity	act(p(ZFIN:aspm))
molecularActivity	act(p(ZFIN:atg5))
molecularActivity	act(p(ZFIN:atoh1a))
molecularActivity	act(p(ZFIN:atp1a1a_1))
molecularActivity	act(p(ZFIN:auts2a))
molecularActivity	act(p(ZFIN:axin1))
molecularActivity	act(p(ZFIN:bmi1a))
molecularActivity	act(p(ZFIN:ccnd1))
molecularActivity	act(p(ZFIN:cdkn2a_b))
molecularActivity	act(p(ZFIN:celsr2))
molecularActivity	act(p(ZFIN:chd8))
molecularActivity	act(p(ZFIN:chmp1a))
molecularActivity	act(p(ZFIN:chrna1))
molecularActivity	act(p(ZFIN:cldn5a))
molecularActivity	act(p(ZFIN:crb2a))
molecularActivity	act(p(ZFIN:dacha))
molecularActivity	act(p(ZFIN:dachb))
molecularActivity	act(p(ZFIN:dcdc2b))
molecularActivity	act(p(ZFIN:dixdc1a))
molecularActivity	act(p(ZFIN:dld))
molecularActivity	act(p(ZFIN:dlx3b))
molecularActivity	act(p(ZFIN:drd2a))
molecularActivity	act(p(ZFIN:drd2b))
molecularActivity	act(p(ZFIN:ebf2))
molecularActivity	act(p(ZFIN:elavl3))
molecularActivity	act(p(ZFIN:eya1))
molecularActivity	act(p(ZFIN:eya2))
molecularActivity	act(p(ZFIN:fezf2))
molecularActivity	act(p(ZFIN:fgf3))
molecularActivity	act(p(ZFIN:fgf8a))
molecularActivity	act(p(ZFIN:fgfr1a))
molecularActivity	act(p(ZFIN:fn1a))
molecularActivity	act(p(ZFIN:fosab))
molecularActivity	act(p(ZFIN:foxe3))
molecularActivity	act(p(ZFIN:foxi1))
molecularActivity	act(p(ZFIN:fxyd1))
molecularActivity	act(p(ZFIN:fyna))
molecularActivity	act(p(ZFIN:gabarapb))
molecularActivity	act(p(ZFIN:gbx2))
molecularActivity	act(p(ZFIN:hcrtr2))
molecularActivity	act(p(ZFIN:hdac1))
molecularActivity	act(p(ZFIN:her5))
molecularActivity	act(p(ZFIN:her6))
molecularActivity	act(p(ZFIN:hmx3a))
molecularActivity	act(p(ZFIN:insm1a))
molecularActivity	act(p(ZFIN:isl1))
molecularActivity	act(p(ZFIN:kcnb1))
molecularActivity	act(p(ZFIN:kcng4b))
molecularActivity	act(p(ZFIN:kctd13))
molecularActivity	act(p(ZFIN:klf8))
molecularActivity	act(p(ZFIN:lef1))
molecularActivity	act(p(ZFIN:lgi1a))
molecularActivity	act(p(ZFIN:lgi1b))
molecularActivity	act(p(ZFIN:manf))
molecularActivity	act(p(ZFIN:met))
molecularActivity	act(p(ZFIN:mib1))
molecularActivity	act(p(ZFIN:mif))
molecularActivity	act(p(ZFIN:mnx1))
molecularActivity	act(p(ZFIN:mpp5a))
molecularActivity	act(p(ZFIN:neurog1))
molecularActivity	act(p(ZFIN:nkx6_1))
molecularActivity	act(p(ZFIN:nlk2))
molecularActivity	act(p(ZFIN:notch1a))
molecularActivity	act(p(ZFIN:nphp3))
molecularActivity	act(p(ZFIN:odf2a))
molecularActivity	act(p(ZFIN:olig2))
molecularActivity	act(p(ZFIN:opn1mw1))
molecularActivity	act(p(ZFIN:park2))
molecularActivity	act(p(ZFIN:pax2a))
molecularActivity	act(p(ZFIN:pax2b))
molecularActivity	act(p(ZFIN:pax8))
molecularActivity	act(p(ZFIN:picalma))
molecularActivity	act(p(ZFIN:pink1))
molecularActivity	act(p(ZFIN:pitx3))
molecularActivity	act(p(ZFIN:plxna2))
molecularActivity	act(p(ZFIN:pou5f3))
molecularActivity	act(p(ZFIN:psen1))
molecularActivity	act(p(ZFIN:ptgs1))
molecularActivity	act(p(ZFIN:rars2))
molecularActivity	act(p(ZFIN:rasl11b))
molecularActivity	act(p(ZFIN:rb1))
molecularActivity	act(p(ZFIN:rbbp4))
molecularActivity	act(p(ZFIN:rbpja))
molecularActivity	act(p(ZFIN:rho))
molecularActivity	act(p(ZFIN:rhoaa))
molecularActivity	act(p(ZFIN:sema6a))
molecularActivity	act(p(ZFIN:shha))
molecularActivity	act(p(ZFIN:six1b))
molecularActivity	act(p(ZFIN:slc9a3r1))
molecularActivity	act(p(ZFIN:smo))
molecularActivity	act(p(ZFIN:sncb))
molecularActivity	act(p(ZFIN:sncgb))
molecularActivity	act(p(ZFIN:sox9a))
molecularActivity	act(p(ZFIN:stil))
molecularActivity	act(p(ZFIN:tcf3a))
molecularActivity	act(p(ZFIN:th))
molecularActivity	act(p(ZFIN:th2))
molecularActivity	act(p(ZFIN:tigarb))
molecularActivity	act(p(ZFIN:tlx2))
molecularActivity	act(p(ZFIN:tmem67))
molecularActivity	act(p(ZFIN:tp53))
molecularActivity	act(p(ZFIN:tsc2))
molecularActivity	act(p(ZFIN:tsen54))
molecularActivity	act(p(ZFIN:usp39))
molecularActivity	act(p(ZFIN:vangl2))
molecularActivity	act(p(ZFIN:vsx2))
molecularActivity	act(p(ZFIN:wdr62))
molecularActivity	act(p(ZFIN:wnt1))
molecularActivity	act(p(ZFIN:zc4h2))
molecularActivity	act(p(ZFIN:zic2a))
molecularActivity	act(p(ZFIN:zic5))
biologicalProcess	bp(GOBP:"apical junction assembly")
biologicalProcess	bp(GOBP:"brain morphogenesis")
biologicalProcess	bp(GOBP:"cell death")
biologicalProcess	bp(GOBP:"cell proliferation")
biologicalProcess	bp(GOBP:"cerebellum morphogenesis")
biologicalProcess	bp(GOBP:"cilium morphogenesis")
biologicalProcess	bp(GOBP:"dopaminergic neuron differentiation")
biologicalProcess	bp(GOBP:"exit from mitosis")
biologicalProcess	bp(GOBP:"hair cell differentiation")
biologicalProcess	bp(GOBP:"neuron differentiation")
biologicalProcess	bp(GOBP:"Notch signaling pathway")
biologicalProcess	bp(GOBP:"otic vesicle formation")
biologicalProcess	bp(GOBP:"somatic muscle development")
biologicalProcess	bp(GOBP:"spinal cord motor neuron differentiation")
biologicalProcess	bp(GOBP:autophagy)
biologicalProcess	bp(GOBP:locomotion)
biologicalProcess	bp(GOBP:phototaxis)
biologicalProcess	bp(GOBP:sleep)
biologicalProcess	bp(MESHPP:"Cell Count")
biologicalProcess	bp(MESHPP:"Oxidative Stress")
biologicalProcess	bp(MESHPP:Hearing)
biologicalProcess	bp(MESHPP:Permeability)
complexAbundance	complex(p(ZFIN:fzd4),p(ZFIN:vangl2))
complexAbundance	complex(SCOMP:"gamma Secretase Complex")
complexAbundance	complex(SCOMP:"NADH Dehydrogenase Complex I")
compositeAbundance	composite(p(ZFIN:eng2a),p(ZFIN:eng2b))
compositeAbundance	composite(p(ZFIN:hmx2),p(ZFIN:hmx3a))
microRNAAbundance	m(ZFIN:"mir9-2")
microRNAAbundance	m(ZFIN:mir133b)
proteinAbundance	p(SFAM:"Histone H3 Family")
proteinAbundance	p(SFAM:"Histone H3 Family",pmod(P))
proteinAbundance	p(ZFIN:aanat2)
proteinAbundance	p(ZFIN:ache)
proteinAbundance	p(ZFIN:agrn)
proteinAbundance	p(ZFIN:angpt1)
proteinAbundance	p(ZFIN:appb)
proteinAbundance	p(ZFIN:arhgef11)
proteinAbundance	p(ZFIN:arxa)
proteinAbundance	p(ZFIN:aspm)
proteinAbundance	p(ZFIN:atg5)
proteinAbundance	p(ZFIN:atoh1a)
proteinAbundance	p(ZFIN:atp1a1a_1)
proteinAbundance	p(ZFIN:auts2a)
proteinAbundance	p(ZFIN:axin1)
proteinAbundance	p(ZFIN:bmi1a)
proteinAbundance	p(ZFIN:ccnd1)
proteinAbundance	p(ZFIN:cdkn2a_b)
proteinAbundance	p(ZFIN:celsr2)
proteinAbundance	p(ZFIN:chd8)
proteinAbundance	p(ZFIN:chmp1a)
proteinAbundance	p(ZFIN:chrna1)
proteinAbundance	p(ZFIN:cldn5a)
proteinAbundance	p(ZFIN:crb2a)
proteinAbundance	p(ZFIN:dacha)
proteinAbundance	p(ZFIN:dachb)
proteinAbundance	p(ZFIN:dcdc2b)
proteinAbundance	p(ZFIN:dixdc1a)
proteinAbundance	p(ZFIN:dld)
proteinAbundance	p(ZFIN:dlx3b)
proteinAbundance	p(ZFIN:drd2a)
proteinAbundance	p(ZFIN:drd2b)
proteinAbundance	p(ZFIN:ebf2)
proteinAbundance	p(ZFIN:elavl3)
proteinAbundance	p(ZFIN:eya1)
proteinAbundance	p(ZFIN:eya2)
proteinAbundance	p(ZFIN:fezf2)
proteinAbundance	p(ZFIN:fgf3)
proteinAbundance	p(ZFIN:fgf8a)
proteinAbundance	p(ZFIN:fgfr1a)
proteinAbundance	p(ZFIN:fn1a)
proteinAbundance	p(ZFIN:fosab)
proteinAbundance	p(ZFIN:foxe3)
proteinAbundance	p(ZFIN:foxi1)
proteinAbundance	p(ZFIN:fxyd1)
proteinAbundance	p(ZFIN:fyna)
proteinAbundance	p(ZFIN:gabarapb)
proteinAbundance	p(ZFIN:gbx2)
proteinAbundance	p(ZFIN:hcrtr2)
proteinAbundance	p(ZFIN:hdac1)
proteinAbundance	p(ZFIN:her5)
proteinAbundance	p(ZFIN:her6)
proteinAbundance	p(ZFIN:hmx3a)
proteinAbundance	p(ZFIN:insm1a)
proteinAbundance	p(ZFIN:isl1)
proteinAbundance	p(ZFIN:kcnb1)
proteinAbundance	p(ZFIN:kcng4b)
proteinAbundance	p(ZFIN:kctd13)
proteinAbundance	p(ZFIN:klf8)
proteinAbundance	p(ZFIN:lef1)
proteinAbundance	p(ZFIN:lef1,pmod(P))
proteinAbundance	p(ZFIN:lgi1a)
proteinAbundance	p(ZFIN:lgi1b)
proteinAbundance	p(ZFIN:manf)
proteinAbundance	p(ZFIN:met)
proteinAbundance	p(ZFIN:mib1)
proteinAbundance	p(ZFIN:mif)
proteinAbundance	p(ZFIN:mnx1)
proteinAbundance	p(ZFIN:mpp5a)
proteinAbundance	p(ZFIN:neurog1)
proteinAbundance	p(ZFIN:nkx6_1)
proteinAbundance	p(ZFIN:nlk2)
proteinAbundance	p(ZFIN:notch1a)
proteinAbundance	p(ZFIN:nphp3)
proteinAbundance	p(ZFIN:odf2a)
proteinAbundance	p(ZFIN:olig2)
proteinAbundance	p(ZFIN:opn1mw1)
proteinAbundance	p(ZFIN:park2)
proteinAbundance	p(ZFIN:pax2a)
proteinAbundance	p(ZFIN:pax2b)
proteinAbundance	p(ZFIN:pax8)
proteinAbundance	p(ZFIN:picalma)
proteinAbundance	p(ZFIN:pink1)
proteinAbundance	p(ZFIN:pitx3)
proteinAbundance	p(ZFIN:plxna2)
proteinAbundance	p(ZFIN:plxna2,pmod(P))
proteinAbundance	p(ZFIN:pou5f3)
proteinAbundance	p(ZFIN:psen1)
proteinAbundance	p(ZFIN:ptgs1)
proteinAbundance	p(ZFIN:rars2)
proteinAbundance	p(ZFIN:rasl11b)
proteinAbundance	p(ZFIN:rb1)
proteinAbundance	p(ZFIN:rbbp4)
proteinAbundance	p(ZFIN:rbpja)
proteinAbundance	p(ZFIN:rho)
proteinAbundance	p(ZFIN:rhoaa)
proteinAbundance	p(ZFIN:sema6a)
proteinAbundance	p(ZFIN:shha)
proteinAbundance	p(ZFIN:six1b)
proteinAbundance	p(ZFIN:slc9a3r1)
proteinAbundance	p(ZFIN:smo)
proteinAbundance	p(ZFIN:sncb)
proteinAbundance	p(ZFIN:sncgb)
proteinAbundance	p(ZFIN:sox9a)
proteinAbundance	p(ZFIN:stil)
proteinAbundance	p(ZFIN:tcf3a)
proteinAbundance	p(ZFIN:th)
proteinAbundance	p(ZFIN:th2)
proteinAbundance	p(ZFIN:tigarb)
proteinAbundance	p(ZFIN:tlx2)
proteinAbundance	p(ZFIN:tmem67)
proteinAbundance	p(ZFIN:tp53)
proteinAbundance	p(ZFIN:tsc2)
proteinAbundance	p(ZFIN:tsen54)
proteinAbundance	p(ZFIN:usp39)
proteinAbundance	p(ZFIN:vangl2)
proteinAbundance	p(ZFIN:vsx2)
proteinAbundance	p(ZFIN:wdr62)
proteinAbundance	p(ZFIN:wnt1)
proteinAbundance	p(ZFIN:zc4h2)
proteinAbundance	p(ZFIN:zic2a)
proteinAbundance	p(ZFIN:zic5)
pathology	path(MESHD:"Neurogenic Inflammation")
pathology	path(MESHD:Hydrocephalus)
pathology	path(MESHD:Megalencephaly)
pathology	path(MESHD:Microcephaly)
pathology	path(MESHD:Microphthalmos)
pathology	path(MESHD:Seizures)
rnaAbundance	r(ZFIN:aanat2)
rnaAbundance	r(ZFIN:ache)
rnaAbundance	r(ZFIN:arxa)
rnaAbundance	r(ZFIN:atg5)
rnaAbundance	r(ZFIN:atoh1a)
rnaAbundance	r(ZFIN:ccnd1)
rnaAbundance	r(ZFIN:cdkn2a_b)
rnaAbundance	r(ZFIN:dacha)
rnaAbundance	r(ZFIN:dachb)
rnaAbundance	r(ZFIN:dcdc2b)
rnaAbundance	r(ZFIN:dld)
rnaAbundance	r(ZFIN:dlx3b)
rnaAbundance	r(ZFIN:ebf2)
rnaAbundance	r(ZFIN:elavl3)
rnaAbundance	r(ZFIN:eya2)
rnaAbundance	r(ZFIN:fezf2)
rnaAbundance	r(ZFIN:fgf8a)
rnaAbundance	r(ZFIN:fosab)
rnaAbundance	r(ZFIN:foxi1)
rnaAbundance	r(ZFIN:hdac1)
rnaAbundance	r(ZFIN:her5)
rnaAbundance	r(ZFIN:met)
rnaAbundance	r(ZFIN:neurog1)
rnaAbundance	r(ZFIN:notch1a)
rnaAbundance	r(ZFIN:olig2)
rnaAbundance	r(ZFIN:opn1mw1)
rnaAbundance	r(ZFIN:park2)
rnaAbundance	r(ZFIN:pax2a)
rnaAbundance	r(ZFIN:pax8)
rnaAbundance	r(ZFIN:pink1)
rnaAbundance	r(ZFIN:pitx3)
rnaAbundance	r(ZFIN:ptgs1)
rnaAbundance	r(ZFIN:rasl11b)
rnaAbundance	r(ZFIN:rb1)
rnaAbundance	r(ZFIN:rbbp4)
rnaAbundance	r(ZFIN:rho)
rnaAbundance	r(ZFIN:rhoaa)
rnaAbundance	r(ZFIN:shha)
rnaAbundance	r(ZFIN:six1b)
rnaAbundance	r(ZFIN:sncgb)
rnaAbundance	r(ZFIN:sox9a)
rnaAbundance	r(ZFIN:th)
rnaAbundance	r(ZFIN:th2)
rnaAbundance	r(ZFIN:tigarb)
rnaAbundance	r(ZFIN:tlx2)
rnaAbundance	r(ZFIN:wnt1)
